# Supplementary material for: Construction and validation of a metabolism-associated gene signature for predicting the prognosis, immune landscape, and drug sensitivity in bladder cancer
Source: BMC Med Genomics. 2023 Oct 26;16:264. doi: 10.1186/s12920-023-01678-6 (PMC10601123; doi:10.1186/s12920-023-01678-6)
Supplement: Supplementary file 2 — Additional file 2: Supplementary Table S1. Based on (A) TCGA, (B) GSE13507, and (C) GSE32894 datasets, GO, KEGG, or HALLMARK enrichment analysis were compared between the high-risk and low-risk cohorts using the GSEA. [file 12920_2023_1678_MOESM2_ESM.xlsx]

## Sheet: SupTab.1A, GSEA.result_TCGA
Supplementary Table S1A, Based on TCGA datasets, GO, KEGG, or HALLMARK enrichment analysis were compared between the high-risk and low-risk cohorts using the GSEA.
ID	setSize	enrichmentScore	NES	pvalue	p.adjust	qvalues		ID	setSize	enrichmentScore	NES	pvalue	p.adjust	qvalues		ID	setSize	enrichmentScore	NES	pvalue	p.adjust	qvalues
GOCC_IMMUNOGLOBULIN_COMPLEX	124	0.787353	2.33885	1e-10	3.40111e-08	2.94737e-08		KEGG_ECM_RECEPTOR_INTERACTION	69	0.732655	2.05575	5.98876e-07	5.50966e-05	4.88557e-05		HALLMARK_EPITHELIAL_MESENCHYMAL_TRANSITION	198	0.742495	2.25336	1e-10	5e-09	3.36842e-09
GOCC_IMMUNOGLOBULIN_COMPLEX_CIRCULATING	60	0.826601	2.26568	1e-10	3.40111e-08	2.94737e-08		KEGG_SYSTEMIC_LUPUS_ERYTHEMATOSUS	98	0.704475	2.03578	5.15797e-08	9.49067e-06	8.41564e-06		HALLMARK_ANGIOGENESIS	31	0.738891	1.85047	0.000935878	0.00584924	0.00394054
GOBP_KERATINIZATION	98	0.777634	2.2602	1e-10	3.40111e-08	2.94737e-08		KEGG_FOCAL_ADHESION	173	0.601515	1.82952	1.324e-06	8.12053e-05	7.2007e-05		HALLMARK_APICAL_JUNCTION	176	0.559883	1.69116	4.88668e-05	0.00122167	0.000823019
GOBP_COMPLEMENT_ACTIVATION	130	0.757031	2.2544	1e-10	3.40111e-08	2.94737e-08		KEGG_MELANOMA	52	0.671442	1.80058	0.000704802	0.0216139	0.0191657		HALLMARK_MYOGENESIS	162	0.548485	1.64984	0.000213221	0.00213221	0.00143643
GOMF_IMMUNOGLOBULIN_RECEPTOR_BINDING	61	0.820672	2.25334	1e-10	3.40111e-08	2.94737e-08		KEGG_ARRHYTHMOGENIC_RIGHT_VENTRICULAR_CARDIOMYOPATHY_ARVC	54	0.620355	1.68413	0.00669746	0.0966618	0.0857127		HALLMARK_KRAS_SIGNALING_UP	185	0.544229	1.64948	0.000118893	0.0017127	0.00115382
GOMF_ANTIGEN_BINDING	127	0.748116	2.22831	1e-10	3.40111e-08	2.94737e-08		KEGG_NEUROACTIVE_LIGAND_RECEPTOR_INTERACTION	94	0.579509	1.66268	0.00158995	0.0325057	0.0288237		HALLMARK_MTORC1_SIGNALING	199	0.529802	1.60907	0.000137016	0.0017127	0.00115382
GOBP_SPLICEOSOMAL_SNRNP_ASSEMBLY	48	0.824399	2.21186	2.34924e-09	5.13645e-07	4.4512e-07		KEGG_REGULATION_OF_ACTIN_CYTOSKELETON	172	0.540495	1.64409	0.000208845	0.00768551	0.00681496		HALLMARK_HYPOXIA	183	0.525403	1.59015	0.000577779	0.00421276	0.00283807
GOBP_KERATINOCYTE_DIFFERENTIATION	169	0.726665	2.21034	1e-10	3.40111e-08	2.94737e-08		KEGG_LEUKOCYTE_TRANSENDOTHELIAL_MIGRATION	96	0.569572	1.63985	0.00278918	0.0513209	0.0455077		HALLMARK_INFLAMMATORY_RESPONSE	178	0.525509	1.58708	0.000589787	0.00421276	0.00283807
GOCC_SPLICEOSOMAL_TRI_SNRNP_COMPLEX	40	0.85878	2.20863	1.13745e-09	2.7854e-07	2.4138e-07		KEGG_TASTE_TRANSDUCTION	16	0.718782	1.59835	0.0372493	0.269006	0.238535		HALLMARK_UV_RESPONSE_DN	138	0.531138	1.57139	0.00171572	0.00953175	0.00642139
GOBP_SPLICEOSOMAL_TRI_SNRNP_COMPLEX_ASSEMBLY	21	0.932629	2.1921	3.05565e-10	9.35333e-08	8.1055e-08		KEGG_PRION_DISEASES	29	0.642375	1.59522	0.0186521	0.190666	0.169068		HALLMARK_KRAS_SIGNALING_DN	122	0.530588	1.55906	0.00267701	0.013385	0.00901729
GOBP_COLLAGEN_FIBRIL_ORGANIZATION	49	0.814568	2.1914	3.90069e-09	8.2345e-07	7.13593e-07		KEGG_PANTOTHENATE_AND_COA_BIOSYNTHESIS	13	0.734283	1.58626	0.0380117	0.269006	0.238535		HALLMARK_WNT_BETA_CATENIN_SIGNALING	41	0.599649	1.55652	0.0205362	0.0684539	0.0461163
GOBP_PHAGOCYTOSIS_RECOGNITION	72	0.765549	2.16982	1.17333e-08	1.94139e-06	1.68239e-06		KEGG_RENIN_ANGIOTENSIN_SYSTEM	15	0.720558	1.58332	0.0377358	0.269006	0.238535		HALLMARK_COMPLEMENT	172	0.494754	1.49265	0.00311855	0.0141752	0.00954962
GOBP_SKIN_DEVELOPMENT	270	0.692492	2.16716	1e-10	3.40111e-08	2.94737e-08		KEGG_DILATED_CARDIOMYOPATHY	64	0.570764	1.57662	0.0104973	0.113618	0.100748		HALLMARK_IL2_STAT5_SIGNALING	183	0.478951	1.44957	0.00701715	0.02857	0.0192472
GOBP_HUMORAL_IMMUNE_RESPONSE_MEDIATED_BY_CIRCULATING_IMMUNOGLOBULIN	122	0.726707	2.15112	1e-10	3.40111e-08	2.94737e-08		KEGG_BIOSYNTHESIS_OF_UNSATURATED_FATTY_ACIDS	21	0.65723	1.5666	0.0419486	0.283053	0.250991		HALLMARK_TNFA_SIGNALING_VIA_NFKB	195	0.47457	1.44188	0.0074282	0.02857	0.0192472
GOBP_REGULATION_OF_COMPLEMENT_ACTIVATION	88	0.74666	2.14589	1.83741e-09	4.16615e-07	3.61035e-07		KEGG_CELL_ADHESION_MOLECULES_CAMS	109	0.533742	1.56291	0.00789849	0.103809	0.09205		HALLMARK_COAGULATION	108	0.490929	1.42033	0.028921	0.0903782	0.0608864
GOBP_CORNIFICATION	82	0.748926	2.14338	7.95069e-09	1.47497e-06	1.2782e-06		KEGG_GAP_JUNCTION	70	0.550995	1.54902	0.00910134	0.111643	0.098997		HALLMARK_ALLOGRAFT_REJECTION	175	0.463128	1.39934	0.016131	0.0576109	0.0388115
GOCC_DNA_PACKAGING_COMPLEX	77	0.750561	2.13694	5.58246e-09	1.10245e-06	9.55368e-07		KEGG_RIBOFLAVIN_METABOLISM	12	0.726111	1.54214	0.0486726	0.308819	0.273838		HALLMARK_G2M_CHECKPOINT	198	0.436164	1.32369	0.0362319	0.100644	0.0678024
GOBP_EXTERNAL_ENCAPSULATING_STRUCTURE_ORGANIZATION	330	0.675895	2.13444	1e-10	3.40111e-08	2.94737e-08		KEGG_PATHOGENIC_ESCHERICHIA_COLI_INFECTION	50	0.574855	1.53081	0.0319766	0.255924	0.226935		HALLMARK_INTERFERON_ALPHA_RESPONSE	97	-0.345704	-1.32992	0.034536	0.100644	0.0678024
GOMF_COLLAGEN_BINDING	62	0.772289	2.1271	1.96625e-08	2.79938e-06	2.42592e-06		KEGG_COMPLEMENT_AND_COAGULATION_CASCADES	46	0.571154	1.51756	0.0305623	0.255924	0.226935
GOCC_SMALL_NUCLEAR_RIBONUCLEOPROTEIN_COMPLEX	78	0.747326	2.12268	1.7554e-08	2.68664e-06	2.32822e-06		KEGG_HYPERTROPHIC_CARDIOMYOPATHY_HCM	58	0.546668	1.49997	0.0319905	0.255924	0.226935
GOMF_GLYCOSAMINOGLYCAN_BINDING	172	0.694624	2.11155	1e-10	3.40111e-08	2.94737e-08		KEGG_CYTOKINE_CYTOKINE_RECEPTOR_INTERACTION	180	0.491559	1.4963	0.00406091	0.0679279	0.0602336
GOMF_EXTRACELLULAR_MATRIX_STRUCTURAL_CONSTITUENT_CONFERRING_TENSILE_STRENGTH	33	0.844207	2.10816	6.91461e-08	8.46625e-06	7.33676e-06		KEGG_WNT_SIGNALING_PATHWAY	130	0.499797	1.49451	0.00682937	0.0966618	0.0857127
GOCC_U5_SNRNP	23	0.885308	2.1057	1.68844e-07	1.9084e-05	1.6538e-05		KEGG_PATHWAYS_IN_CANCER	278	0.475507	1.47727	0.000884633	0.0232532	0.0206193
GOCC_COLLAGEN_TRIMER	66	0.750019	2.09292	4.57403e-07	4.4448e-05	3.85182e-05		KEGG_MELANOGENESIS	80	0.501925	1.42656	0.0430733	0.283053	0.250991
GOBP_REGULATION_OF_HUMORAL_IMMUNE_RESPONSE	105	0.715351	2.08577	1.11886e-08	1.90269e-06	1.64885e-06		KEGG_MAPK_SIGNALING_PATHWAY	216	0.438187	1.34538	0.0212532	0.20582	0.182507
GOMF_HEPARIN_BINDING	125	0.700373	2.08262	9.7121e-10	2.4774e-07	2.14689e-07		KEGG_OXIDATIVE_PHOSPHORYLATION	122	-0.341902	-1.3628	0.025145	0.231334	0.20513
GOMF_EXTRACELLULAR_MATRIX_STRUCTURAL_CONSTITUENT	129	0.69853	2.07961	4.49876e-10	1.25188e-07	1.08487e-07		KEGG_PARKINSONS_DISEASE	119	-0.42388	-1.68047	0.00140665	0.0323529	0.0286882
GOCC_CORNIFIED_ENVELOPE	35	0.822143	2.07158	6.80254e-07	6.30987e-05	5.46807e-05		KEGG_LINOLEIC_ACID_METABOLISM	17	-0.674632	-1.88684	0.0104474	0.113618	0.100748
GOBP_MEMBRANE_INVAGINATION	120	0.697453	2.06854	5.47845e-09	1.10245e-06	9.55368e-07		KEGG_RIBOSOME	85	-0.596065	-2.28532	2.46071e-06	0.000113193	0.000100371
GOCC_GOLGI_LUMEN	69	0.731152	2.05961	4.10127e-07	4.25559e-05	3.68785e-05
GOMF_HORMONE_ACTIVITY	50	0.763373	2.05811	5.89799e-07	5.6418e-05	4.88913e-05
GOCC_SM_LIKE_PROTEIN_FAMILY_COMPLEX	90	0.711343	2.05257	3.85439e-08	5.12968e-06	4.44533e-06
GOBP_CELL_RECOGNITION	153	0.676165	2.04621	4.37809e-10	1.25188e-07	1.08487e-07
GOCC_INTERMEDIATE_FILAMENT	91	0.70656	2.03897	3.02471e-08	4.11496e-06	3.56598e-06
GOBP_RDNA_HETEROCHROMATIN_ASSEMBLY	29	0.822276	2.0339	8.47783e-06	0.000521908	0.00045228
GOBP_B_CELL_MEDIATED_IMMUNITY	182	0.659301	2.01916	7.7553e-10	2.06426e-07	1.78887e-07
GOBP_HUMORAL_IMMUNE_RESPONSE	263	0.646803	2.01844	1e-10	3.40111e-08	2.94737e-08
GOBP_PEPTIDE_CROSS_LINKING	27	0.822588	2.01372	2.81192e-06	0.000207405	0.000179735
GOCC_EXTERNAL_ENCAPSULATING_STRUCTURE	406	0.635279	2.01326	1e-10	3.40111e-08	2.94737e-08
GOBP_POSITIVE_REGULATION_OF_B_CELL_ACTIVATION	121	0.67861	2.01093	4.17481e-08	5.43791e-06	4.71244e-06
GOBP_EPIDERMAL_CELL_DIFFERENTIATION	211	0.650367	2.00556	1e-10	3.40111e-08	2.94737e-08
GOBP_NEGATIVE_REGULATION_OF_GENE_EXPRESSION_EPIGENETIC	96	0.692121	2.00454	2.87695e-07	3.08995e-05	2.67772e-05
GOBP_FC_RECEPTOR_MEDIATED_STIMULATORY_SIGNALING_PATHWAY	135	0.667743	2.00173	1.59761e-08	2.57384e-06	2.23046e-06
GOCC_INTERMEDIATE_FILAMENT_CYTOSKELETON	129	0.670358	1.99574	2.8507e-08	3.96635e-06	3.4372e-06
GOCC_COLLAGEN_CONTAINING_EXTRACELLULAR_MATRIX	317	0.632913	1.99356	1e-10	3.40111e-08	2.94737e-08
GOCC_COMPLEX_OF_COLLAGEN_TRIMERS	18	0.86909	1.99138	2.4213e-05	0.00124565	0.00107946
GOBP_DEFENSE_RESPONSE_TO_BACTERIUM	215	0.640349	1.97764	1.77835e-10	5.73004e-08	4.9656e-08
GOCC_PROTEIN_DNA_COMPLEX	154	0.652706	1.97436	8.54071e-09	1.53783e-06	1.33267e-06
GOBP_EPIDERMIS_DEVELOPMENT	304	0.625548	1.96519	1e-10	3.40111e-08	2.94737e-08
GOMF_NUCLEOSOMAL_DNA_BINDING	35	0.777433	1.95893	1.67885e-05	0.000925937	0.000802408
GOBP_CHROMATIN_ORGANIZATION_INVOLVED_IN_REGULATION_OF_TRANSCRIPTION	121	0.65935	1.95385	4.18435e-07	4.26944e-05	3.69985e-05
GOBP_DNA_REPLICATION_DEPENDENT_NUCLEOSOME_ORGANIZATION	24	0.818089	1.94895	5.40065e-05	0.00237862	0.00206129
GOBP_SENSORY_PERCEPTION_OF_TASTE	23	0.818687	1.94724	3.04004e-05	0.0015255	0.00132198
GOMF_INTEGRIN_BINDING	126	0.653552	1.9425	1.73298e-07	1.9084e-05	1.6538e-05
GOCC_FIBRILLAR_COLLAGEN_TRIMER	11	0.928829	1.9295	1.58276e-05	0.00089719	0.000777495
GOMF_GROWTH_FACTOR_BINDING	122	0.651248	1.92775	1.52538e-06	0.000126195	0.000109359
GOBP_ANTIBACTERIAL_HUMORAL_RESPONSE	44	0.730711	1.92664	5.65423e-05	0.00244806	0.00212147
GOBP_REGULATION_OF_BMP_SIGNALING_PATHWAY	67	0.688256	1.92423	1.57931e-05	0.00089719	0.000777495
GOBP_PHAGOCYTOSIS	323	0.608088	1.92083	1e-10	3.40111e-08	2.94737e-08
GOCC_BASEMENT_MEMBRANE	75	0.672938	1.90771	2.18384e-05	0.00115254	0.000998779
GOMF_SULFUR_COMPOUND_BINDING	203	0.619989	1.90758	1.02536e-08	1.7935e-06	1.55423e-06
GOBP_REGULATION_OF_AMINO_ACID_TRANSPORT	19	0.823789	1.90625	0.000120311	0.00441044	0.00382204
GOBP_LEUKOCYTE_MIGRATION	419	0.600073	1.90357	1e-10	3.40111e-08	2.94737e-08
GOBP_NUCLEOSOME_POSITIONING	11	0.91581	1.90245	5.32124e-05	0.00236062	0.00204569
GOBP_FEEDING_BEHAVIOR	44	0.718398	1.89417	0.000125224	0.00456324	0.00395445
GOBP_ANTIMICROBIAL_HUMORAL_IMMUNE_RESPONSE_MEDIATED_BY_ANTIMICROBIAL_PEPTIDE	51	0.702629	1.89245	0.000100295	0.0037669	0.00326436
GOBP_REGULATION_OF_CELLULAR_RESPONSE_TO_GROWTH_FACTOR_STIMULUS	217	0.611283	1.89133	1.86196e-08	2.71402e-06	2.35195e-06
GOBP_ZINC_ION_HOMEOSTASIS	32	0.759302	1.88782	0.000137539	0.00489544	0.00424234
GOBP_NEGATIVE_REGULATION_OF_CELLULAR_RESPONSE_TO_GROWTH_FACTOR_STIMULUS	77	0.661127	1.88231	2.36155e-05	0.00122521	0.00106175
GOBP_ANION_HOMEOSTASIS	20	0.807917	1.87767	0.000372174	0.0104578	0.00906266
GOBP_NEGATIVE_REGULATION_OF_TRANSMEMBRANE_RECEPTOR_PROTEIN_SERINE_THREONINE_KINASE_SIGNALING_PATHWAY	100	0.647219	1.87575	1.76296e-05	0.000963647	0.000835087
GOBP_REGULATION_OF_NON_CANONICAL_WNT_SIGNALING_PATHWAY	23	0.786333	1.87029	0.000209568	0.00682433	0.0059139
GOMF_FIBROBLAST_GROWTH_FACTOR_RECEPTOR_BINDING	11	0.900219	1.87006	0.000168301	0.00572409	0.00496044
GOBP_B_CELL_RECEPTOR_SIGNALING_PATHWAY	111	0.637252	1.86944	2.65867e-06	0.00020321	0.0001761
GOMF_PROTEOGLYCAN_BINDING	32	0.751554	1.86856	0.000200074	0.00662083	0.00573755
GOCC_EXTERNAL_SIDE_OF_PLASMA_MEMBRANE	291	0.594876	1.86697	1.58754e-09	3.73804e-07	3.23934e-07
GOBP_NUCLEOSOME_ASSEMBLY	107	0.637088	1.86357	9.72309e-06	0.00057791	0.000500811
GOBP_REGULATION_OF_MEGAKARYOCYTE_DIFFERENTIATION	68	0.66222	1.86071	9.5097e-05	0.00361605	0.00313363
GOBP_REGULATION_OF_B_CELL_ACTIVATION	161	0.614178	1.85971	3.99828e-07	4.22025e-05	3.65723e-05
GOBP_RESPONSE_TO_BMP	126	0.623658	1.85365	3.92911e-06	0.000276483	0.000239597
GOMF_SERINE_HYDROLASE_ACTIVITY	113	0.629662	1.8536	1.00994e-05	0.000594506	0.000515193
GOMF_WNT_PROTEIN_BINDING	27	0.756901	1.85291	0.000266738	0.0081015	0.00702068
GOBP_HETEROCHROMATIN_ORGANIZATION	65	0.662787	1.84941	0.000128378	0.00465048	0.00403006
GOBP_ANTIMICROBIAL_HUMORAL_RESPONSE	92	0.640361	1.84865	3.2537e-05	0.00159353	0.00138094
GOBP_ENDODERM_DEVELOPMENT	65	0.662048	1.84735	0.000132411	0.00474047	0.00410804
GOBP_ENDODERMAL_CELL_DIFFERENTIATION	39	0.71865	1.8467	0.000182454	0.00607055	0.00526068
GOBP_IMMUNOGLOBULIN_PRODUCTION	147	0.612344	1.8458	2.96542e-06	0.000216123	0.00018729
GOBP_CELLULAR_TRANSITION_METAL_ION_HOMEOSTASIS	98	0.634576	1.8444	4.42706e-05	0.00200759	0.00173976
GOBP_FC_EPSILON_RECEPTOR_SIGNALING_PATHWAY	154	0.607783	1.83847	8.28478e-07	7.35064e-05	6.36999e-05
GOBP_NEGATIVE_REGULATION_OF_BMP_SIGNALING_PATHWAY	37	0.725048	1.83827	0.000216502	0.00697593	0.00604527
GOBP_ORGAN_OR_TISSUE_SPECIFIC_IMMUNE_RESPONSE	24	0.771436	1.83781	0.00059621	0.0146586	0.012703
GOBP_VASCULAR_PROCESS_IN_CIRCULATORY_SYSTEM	188	0.598309	1.82934	4.40303e-07	4.35792e-05	3.77653e-05
GOBP_RESPONSE_TO_FIBROBLAST_GROWTH_FACTOR	111	0.623492	1.82908	8.73109e-06	0.000529225	0.000458621
GOBP_GLOMERULUS_DEVELOPMENT	52	0.671265	1.81952	0.000419027	0.0113508	0.00983651
GOCC_U4_SNRNP	13	0.83748	1.81591	0.000920779	0.0195351	0.0169289
GOBP_IMPORT_INTO_CELL	159	0.59834	1.81258	3.1988e-06	0.000230389	0.000199653
GOBP_REGULATION_OF_TRANSMEMBRANE_RECEPTOR_PROTEIN_SERINE_THREONINE_KINASE_SIGNALING_PATHWAY	185	0.591834	1.80853	1.63271e-06	0.000131519	0.000113973
GOBP_NUCLEOSOME_ORGANIZATION	138	0.601858	1.8066	1.95976e-05	0.00106174	0.000920092
GOBP_AMINO_ACID_TRANSPORT	94	0.625444	1.80623	8.21351e-05	0.00317612	0.00275239
GOMF_CARGO_RECEPTOR_ACTIVITY	63	0.65044	1.80512	0.000434818	0.0116243	0.0100735
GOBP_NEGATIVE_REGULATION_OF_MEGAKARYOCYTE_DIFFERENTIATION	12	0.849161	1.80462	0.000718145	0.0165905	0.0143772
GOMF_U6_SNRNA_BINDING	16	0.808875	1.8043	0.00095417	0.0200419	0.0173681
GOBP_ENDODERM_FORMATION	46	0.679089	1.80419	0.000783346	0.017631	0.0152789
GOBP_TRANSITION_METAL_ION_HOMEOSTASIS	117	0.608295	1.80371	3.85022e-05	0.00182721	0.00158344
GOBP_MESENCHYME_MORPHOGENESIS	45	0.679617	1.80335	0.000727162	0.0167357	0.014503
GOCC_ENDOPLASMIC_RETICULUM_LUMEN	251	0.578857	1.80315	9.07369e-08	1.06825e-05	9.25736e-06
GOBP_DETOXIFICATION_OF_INORGANIC_COMPOUND	14	0.827855	1.80303	0.000744991	0.0169548	0.0146928
GOBP_CHONDROCYTE_DEVELOPMENT	25	0.750629	1.802	0.000757744	0.0171177	0.0148341
GOMF_PLATELET_DERIVED_GROWTH_FACTOR_BINDING	11	0.866836	1.80072	0.00092219	0.0195351	0.0169289
GOBP_CARDIAC_EPITHELIAL_TO_MESENCHYMAL_TRANSITION	29	0.727405	1.79923	0.00164742	0.0298387	0.0258579
GOBP_AMINO_ACID_IMPORT	36	0.711545	1.79909	0.000791183	0.0177422	0.0153752
GOBP_SIGNALING_RECEPTOR_LIGAND_PRECURSOR_PROCESSING	28	0.728508	1.79567	0.00164306	0.0298387	0.0258579
GOBP_REGULATION_OF_GENE_SILENCING	123	0.605963	1.79536	1.65431e-05	0.000920701	0.00079787
GOBP_CHONDROITIN_SULFATE_BIOSYNTHETIC_PROCESS	20	0.772364	1.79504	0.00224871	0.0375112	0.0325068
GOBP_PRODUCTION_OF_MOLECULAR_MEDIATOR_OF_IMMUNE_RESPONSE	223	0.578513	1.79304	4.41344e-07	4.35792e-05	3.77653e-05
GOBP_BONE_MINERALIZATION	93	0.62137	1.79229	0.000104363	0.00389579	0.00337605
GOBP_INNATE_IMMUNE_RESPONSE_IN_MUCOSA	16	0.8033	1.79186	0.00118103	0.0234749	0.0203431
GOBP_EXCRETION	33	0.717519	1.79179	0.000696232	0.0162685	0.0140981
GOBP_REGULATION_OF_TUBE_SIZE	89	0.622709	1.79166	7.69614e-05	0.00305946	0.0026513
GOMF_SCAVENGER_RECEPTOR_ACTIVITY	39	0.696186	1.78897	0.000605216	0.0147615	0.0127921
GOMF_PHOSPHOLIPASE_A1_ACTIVITY	12	0.841692	1.78875	0.000906066	0.0193616	0.0167786
GOBP_NEGATIVE_REGULATION_OF_PEPTIDASE_ACTIVITY	174	0.587474	1.78839	4.5418e-06	0.000308943	0.000267727
GOBP_CHROMATIN_SILENCING	58	0.654552	1.78787	0.000955934	0.0200419	0.0173681
GOBP_POSITIVE_REGULATION_OF_PHOSPHATIDYLINOSITOL_3_KINASE_SIGNALING	73	0.629258	1.7838	0.000471423	0.0122811	0.0106427
GOMF_RECEPTOR_REGULATOR_ACTIVITY	306	0.567458	1.78336	4.97791e-08	6.21934e-06	5.38962e-06
GOCC_SNO_S_RNA_CONTAINING_RIBONUCLEOPROTEIN_COMPLEX	26	0.737364	1.78325	0.00153141	0.028936	0.0250757
GOBP_PITUITARY_GLAND_DEVELOPMENT	24	0.748193	1.78244	0.0019497	0.0334344	0.0289739
GOBP_REGULATION_OF_WNT_SIGNALING_PATHWAY_PLANAR_CELL_POLARITY_PATHWAY	13	0.821648	1.78158	0.00193054	0.0332179	0.0287863
GOBP_IMPORT_ACROSS_PLASMA_MEMBRANE	111	0.606782	1.78006	3.15248e-05	0.00155641	0.00134877
GOMF_RAGE_RECEPTOR_BINDING	10	0.877907	1.77932	0.000259229	0.00793499	0.00687638
GOBP_REGULATION_OF_RENAL_SYSTEM_PROCESS	22	0.750991	1.77911	0.0018048	0.0317688	0.0275305
GOMF_CYTOKINE_BINDING	108	0.608574	1.77821	4.12088e-05	0.00189684	0.00164379
GOBP_NEGATIVE_REGULATION_OF_WNT_SIGNALING_PATHWAY	184	0.581512	1.77711	8.50751e-06	0.000521908	0.00045228
GOMF_PEPTIDE_RECEPTOR_ACTIVITY	62	0.644447	1.77498	0.000405896	0.0111032	0.00962188
GOBP_ARTERY_MORPHOGENESIS	56	0.648837	1.77257	0.000294736	0.0087591	0.00759055
GOBP_CELLULAR_RESPONSE_TO_ZINC_ION	18	0.773048	1.77131	0.00435554	0.0591234	0.0512357
GOBP_GRANULOCYTE_MIGRATION	122	0.59827	1.77093	0.000119289	0.00439934	0.00381242
GOBP_MUCOPOLYSACCHARIDE_METABOLIC_PROCESS	95	0.611146	1.76912	0.000201939	0.00664663	0.0057599
GOBP_POSITIVE_REGULATION_OF_NON_CANONICAL_WNT_SIGNALING_PATHWAY	15	0.800913	1.76905	0.00157828	0.0292794	0.0253732
GOMF_ENDOPEPTIDASE_REGULATOR_ACTIVITY	124	0.595447	1.76879	6.03276e-05	0.00255229	0.00221179
GOBP_EMBRYONIC_SKELETAL_JOINT_MORPHOGENESIS	10	0.871269	1.76587	0.000348498	0.00996326	0.00863406
GOBP_CELL_AGGREGATION	16	0.791358	1.76522	0.00181048	0.0317688	0.0275305
GOCC_CAJAL_BODY	64	0.633699	1.76443	0.00156846	0.0292272	0.025328
GOBP_MONOCYTE_CHEMOTAXIS	54	0.645877	1.76408	0.00109328	0.0222361	0.0192695
GOBP_RESPONSE_TO_FUNGUS	31	0.712173	1.76375	0.0022848	0.0380096	0.0329387
GOBP_EMBRYONIC_SKELETAL_JOINT_DEVELOPMENT	14	0.809632	1.76334	0.00187504	0.0326108	0.0282602
GOCC_ANCHORED_COMPONENT_OF_PLASMA_MEMBRANE	38	0.691205	1.76212	0.00105138	0.0214551	0.0185928
GOBP_REGULATION_OF_EXCRETION	13	0.812293	1.7613	0.00264948	0.0414837	0.0359494
GOBP_DEFENSE_RESPONSE_TO_GRAM_POSITIVE_BACTERIUM	60	0.641467	1.75824	0.000587699	0.0145076	0.0125722
GOBP_POSITIVE_REGULATION_OF_CHEMOTAXIS	117	0.592746	1.7576	0.000130649	0.00470489	0.00407721
GOBP_RESPONSE_TO_ZINC_ION	41	0.67855	1.75491	0.00173497	0.0310571	0.0269137
GOMF_FIBRONECTIN_BINDING	26	0.725602	1.75481	0.00240292	0.0392285	0.033995
GOBP_BONE_MORPHOGENESIS	77	0.614355	1.74915	0.000437798	0.011653	0.0100984
GOBP_EPITHELIAL_TO_MESENCHYMAL_TRANSITION_INVOLVED_IN_ENDOCARDIAL_CUSHION_FORMATION	16	0.783752	1.74826	0.00256148	0.0405204	0.0351145
GOBP_RESPONSE_TO_KETONE	156	0.57711	1.7476	2.05891e-05	0.00110567	0.000958164
GOBP_STRESS_RESPONSE_TO_METAL_ION	14	0.802338	1.74746	0.00246857	0.0395908	0.034309
GOBP_REGULATION_OF_CHROMATIN_SILENCING	14	0.801337	1.74528	0.00260346	0.0410783	0.035598
GOBP_CELL_ADHESION_MEDIATED_BY_INTEGRIN	65	0.624966	1.74388	0.00102049	0.0211062	0.0182904
GOBP_NEUROPEPTIDE_SIGNALING_PATHWAY	35	0.691572	1.74258	0.00181106	0.0317688	0.0275305
GOBP_L_ALPHA_AMINO_ACID_TRANSMEMBRANE_TRANSPORT	42	0.669502	1.74244	0.000894298	0.0192546	0.0166858
GOBP_EOSINOPHIL_CHEMOTAXIS	15	0.788798	1.74229	0.00233367	0.0386128	0.0334615
GOBP_NEGATIVE_REGULATION_OF_CHROMATIN_SILENCING	10	0.859433	1.74188	0.000603827	0.0147615	0.0127921
GOBP_ENDOCARDIAL_CUSHION_FORMATION	22	0.734939	1.74108	0.0034245	0.0499161	0.0432568
GOBP_DICARBOXYLIC_ACID_TRANSPORT	59	0.637165	1.74073	0.00161261	0.0296902	0.0257292
GOMF_METALLOENDOPEPTIDASE_INHIBITOR_ACTIVITY	12	0.819064	1.74066	0.00209087	0.0356554	0.0308986
GOBP_ACIDIC_AMINO_ACID_TRANSPORT	44	0.65994	1.74004	0.00183085	0.0319329	0.0276727
GOBP_VASCULAR_ASSOCIATED_SMOOTH_MUSCLE_CELL_MIGRATION	21	0.740182	1.73977	0.00509491	0.0649707	0.0563029
GOBP_CELL_CHEMOTAXIS	246	0.559209	1.73959	8.44322e-07	7.3636e-05	6.38122e-05
GOBP_NEGATIVE_REGULATION_OF_CARTILAGE_DEVELOPMENT	21	0.739998	1.73933	0.00519836	0.065889	0.0570987
GOBP_SENSORY_SYSTEM_DEVELOPMENT	255	0.557663	1.73912	7.08766e-07	6.47622e-05	5.61223e-05
GOBP_FC_RECEPTOR_SIGNALING_PATHWAY	221	0.561671	1.73906	2.72186e-06	0.00020321	0.0001761
GOCC_BRUSH_BORDER_MEMBRANE	40	0.675763	1.73794	0.00249978	0.0397497	0.0344467
GOMF_PROTEIN_HETERODIMERIZATION_ACTIVITY	254	0.557019	1.73733	1.28297e-06	0.000107593	9.32394e-05
GOBP_REGULATION_OF_BONE_MINERALIZATION	62	0.630719	1.73717	0.000804701	0.0179795	0.0155808
GOBP_DEFENSE_RESPONSE_TO_FUNGUS	18	0.757997	1.73683	0.00665734	0.0783774	0.0679211
GOMF_PEPTIDASE_REGULATOR_ACTIVITY	158	0.573401	1.73564	4.01302e-05	0.00187274	0.0016229
GOBP_REGULATION_OF_MONOCYTE_CHEMOTAXIS	23	0.729676	1.73553	0.00271053	0.0421958	0.0365664
GOBP_VASOCONSTRICTION	53	0.636091	1.73468	0.00246451	0.0395908	0.034309
GOMF_EXTRACELLULAR_MATRIX_BINDING	52	0.639925	1.73457	0.00180631	0.0317688	0.0275305
GOBP_RENAL_SYSTEM_VASCULATURE_DEVELOPMENT	24	0.727752	1.73374	0.00376499	0.0533548	0.0462367
GOBP_GRANULOCYTE_CHEMOTAXIS	105	0.594267	1.73272	0.000374104	0.0104578	0.00906266
GOBP_POSITIVE_CHEMOTAXIS	50	0.642337	1.73179	0.00081735	0.018095	0.0156809
GOBP_ENDOCARDIAL_CUSHION_MORPHOGENESIS	30	0.698694	1.7317	0.00283183	0.0436687	0.0378428
GOBP_NEGATIVE_REGULATION_OF_TRANSPORTER_ACTIVITY	56	0.633575	1.73087	0.000647745	0.0154299	0.0133714
GOBP_REGULATION_OF_SYSTEMIC_ARTERIAL_BLOOD_PRESSURE_BY_HORMONE	27	0.706837	1.73036	0.00341826	0.0499161	0.0432568
GOMF_INTERLEUKIN_1_RECEPTOR_BINDING	13	0.797773	1.72982	0.00484347	0.0632233	0.0547886
GOBP_AMINOGLYCAN_CATABOLIC_PROCESS	56	0.63317	1.72976	0.000647745	0.0154299	0.0133714
GOBP_VASCULAR_TRANSPORT	70	0.612066	1.72844	0.00115167	0.0231646	0.0200742
GOCC_ANCHORED_COMPONENT_OF_MEMBRANE	111	0.58898	1.72784	0.000112292	0.00416636	0.00361053
GOBP_ADAPTIVE_IMMUNE_RESPONSE_BASED_ON_SOMATIC_RECOMBINATION_OF_IMMUNE_RECEPTORS_BUILT_FROM_IMMUNOGLOBULIN_SUPERFAMILY_DOMAINS	298	0.54958	1.72734	6.55935e-07	6.1779e-05	5.35371e-05
GOBP_LYMPHOCYTE_MEDIATED_IMMUNITY	281	0.55118	1.72657	8.06092e-07	7.2572e-05	6.28902e-05
GOBP_RENAL_SODIUM_EXCRETION	13	0.796099	1.72619	0.00505754	0.0647746	0.056133
GOBP_SULFUR_COMPOUND_CATABOLIC_PROCESS	41	0.667409	1.7261	0.00262134	0.0412541	0.0357504
GOMF_LOW_DENSITY_LIPOPROTEIN_PARTICLE_BINDING	14	0.791857	1.72463	0.00328058	0.0483223	0.0418756
GOBP_FIBROBLAST_GROWTH_FACTOR_RECEPTOR_SIGNALING_PATHWAY	84	0.60091	1.72444	0.000526324	0.0132599	0.0114909
GOMF_RECEPTOR_ANTAGONIST_ACTIVITY	14	0.791553	1.72397	0.00333481	0.0488414	0.0423254
GOBP_NEGATIVE_REGULATION_OF_CANONICAL_WNT_SIGNALING_PATHWAY	154	0.56977	1.72349	3.10785e-05	0.00154685	0.00134048
GOBP_POSITIVE_REGULATION_OF_EPITHELIAL_TO_MESENCHYMAL_TRANSITION	46	0.647361	1.71989	0.00269562	0.0420984	0.036482
GOBP_KERATAN_SULFATE_CATABOLIC_PROCESS	11	0.827651	1.71932	0.00470417	0.062454	0.054122
GOBP_CHONDROITIN_SULFATE_PROTEOGLYCAN_BIOSYNTHETIC_PROCESS	24	0.721406	1.71862	0.00463579	0.0618456	0.0535947
GOBP_RESPONSE_TO_CORTICOSTERONE	15	0.777934	1.7183	0.00317214	0.0470214	0.0407483
GOBP_CHONDROITIN_SULFATE_PROTEOGLYCAN_METABOLIC_PROCESS	35	0.681292	1.71668	0.00290713	0.0444936	0.0385577
GOBP_REGULATION_OF_SYSTEMIC_ARTERIAL_BLOOD_PRESSURE_MEDIATED_BY_A_CHEMICAL_SIGNAL	33	0.687419	1.71663	0.00296183	0.0447712	0.0387983
GOMF_TRANSFORMING_GROWTH_FACTOR_BETA_BINDING	20	0.738284	1.71584	0.00596946	0.0732366	0.0634661
GOBP_REGULATION_OF_GENE_SILENCING_BY_RNA	108	0.58722	1.71582	0.000166467	0.00569336	0.00493381
GOBP_NEGATIVE_REGULATION_OF_MUSCLE_CONTRACTION	18	0.748743	1.71562	0.00896378	0.0944914	0.0818853
GOBP_NEGATIVE_REGULATION_OF_TRANSMEMBRANE_TRANSPORT	86	0.597275	1.71555	0.000845391	0.0185501	0.0160753
GOMF_CHEMOATTRACTANT_ACTIVITY	25	0.714359	1.71493	0.00346573	0.0503972	0.0436737
GOBP_REGULATION_OF_PHOSPHATIDYLINOSITOL_3_KINASE_SIGNALING	106	0.587179	1.71492	0.000279329	0.00834172	0.00722885
GOBP_CHROMATIN_ASSEMBLY_OR_DISASSEMBLY	175	0.562368	1.71403	5.67829e-05	0.00244806	0.00212147
GOMF_ANION_CATION_SYMPORTER_ACTIVITY	11	0.825058	1.71393	0.00513923	0.0652747	0.0565664
GOBP_BILE_ACID_BIOSYNTHETIC_PROCESS	27	0.699783	1.71309	0.00400846	0.0554512	0.0480535
GOBP_APPENDAGE_DEVELOPMENT	144	0.56894	1.71216	8.24899e-05	0.00317612	0.00275239
GOBP_MONOCARBOXYLIC_ACID_TRANSPORT	119	0.577561	1.71134	0.000243164	0.00762496	0.00660772
GOBP_CONVERGENT_EXTENSION	16	0.76718	1.71129	0.00509435	0.0649707	0.0563029
GOBP_APPENDAGE_MORPHOGENESIS	115	0.579007	1.70963	0.000414452	0.0112768	0.00977235
GOBP_REGULATION_OF_SYNAPTIC_TRANSMISSION_GLUTAMATERGIC	31	0.690239	1.70943	0.00503896	0.0647746	0.056133
GOMF_LONG_CHAIN_FATTY_ACID_TRANSPORTER_ACTIVITY	16	0.76566	1.7079	0.00558005	0.0698591	0.0605392
GOBP_NEGATIVE_REGULATION_OF_SMOOTH_MUSCLE_CONTRACTION	12	0.803231	1.70701	0.00382282	0.0535545	0.0464097
GOBP_FOREBRAIN_NEURON_DEVELOPMENT	17	0.752909	1.70655	0.00872298	0.0928069	0.0804256
GOMF_CYTOKINE_ACTIVITY	141	0.568182	1.70603	9.16393e-05	0.00350635	0.00303857
GOBP_POSITIVE_REGULATION_OF_VASCULAR_ENDOTHELIAL_GROWTH_FACTOR_PRODUCTION	24	0.71601	1.70577	0.00504558	0.0647746	0.056133
GOBP_OSSIFICATION	333	0.539896	1.70546	1.74568e-07	1.9084e-05	1.6538e-05
GOMF_PEPTIDOGLYCAN_BINDING	11	0.82022	1.70388	0.00595712	0.0732366	0.0634661
GOMF_PROTEASE_BINDING	119	0.57504	1.70387	0.000298253	0.00877838	0.00760726
GOBP_RESPONSE_TO_CORTICOSTEROID	112	0.578753	1.70297	0.000442004	0.0117141	0.0101513
GOBP_SMOOTH_MUSCLE_CONTRACTION	68	0.60594	1.70258	0.00237742	0.0389632	0.0337651
GOCC_MICROFIBRIL	12	0.800784	1.70181	0.00403971	0.0557007	0.0482697
GOBP_ADENYLATE_CYCLASE_INHIBITING_G_PROTEIN_COUPLED_RECEPTOR_SIGNALING_PATHWAY	43	0.649961	1.70176	0.00190172	0.0328879	0.0285003
GOBP_REGULATION_OF_ORGANIC_ACID_TRANSPORT	41	0.657656	1.70087	0.00367947	0.0527435	0.045707
GOCC_INTRINSIC_COMPONENT_OF_EXTERNAL_SIDE_OF_PLASMA_MEMBRANE	17	0.750051	1.70007	0.00914591	0.0958719	0.0830816
GOBP_CARBOXYLIC_ACID_TRANSPORT	178	0.555995	1.69965	4.74653e-05	0.00212104	0.00183807
GOBP_BONE_DEVELOPMENT	166	0.559183	1.69932	7.1935e-05	0.00289728	0.00251075
GOBP_NEGATIVE_REGULATION_OF_CATION_TRANSMEMBRANE_TRANSPORT	60	0.619856	1.699	0.00138369	0.0269775	0.0233784
GOBP_TRANSMEMBRANE_RECEPTOR_PROTEIN_SERINE_THREONINE_KINASE_SIGNALING_PATHWAY	275	0.542264	1.6981	2.69857e-06	0.00020321	0.0001761
GOBP_REGULATION_OF_VASOCONSTRICTION	40	0.659696	1.69662	0.004053	0.0557583	0.0483196
GOMF_G_PROTEIN_COUPLED_RECEPTOR_BINDING	199	0.552268	1.69661	3.3449e-05	0.0016252	0.00140838
GOBP_NEGATIVE_REGULATION_OF_GENE_SILENCING	29	0.685473	1.69552	0.00606337	0.0740917	0.0642071
GOBP_NEUROTRANSMITTER_REUPTAKE	19	0.732549	1.69512	0.00596115	0.0732366	0.0634661
GOBP_ENDOCRINE_PROCESS	61	0.617344	1.69506	0.00221074	0.0370798	0.032133
GOBP_POSITIVE_REGULATION_OF_LOCOMOTION	495	0.531256	1.695	6.15558e-09	1.17764e-06	1.02053e-06
GOBP_REGULATION_OF_CHONDROCYTE_DIFFERENTIATION	38	0.66478	1.69475	0.00298516	0.0450126	0.0390075
GOBP_EOSINOPHIL_MIGRATION	18	0.738488	1.69212	0.0108519	0.107154	0.0928584
GOBP_RENAL_FILTRATION	22	0.71412	1.69176	0.00657691	0.0777082	0.0673411
GOBP_REGULATION_OF_ACTIN_FILAMENT_BASED_MOVEMENT	28	0.686241	1.69149	0.00801393	0.0883983	0.076605
GOBP_ACID_SECRETION	21	0.719337	1.69077	0.00920055	0.096119	0.0832958
GOBP_MYELOID_LEUKOCYTE_MIGRATION	177	0.553806	1.69001	6.80168e-05	0.00281351	0.00243816
GOBP_PROTEOGLYCAN_METABOLIC_PROCESS	70	0.598044	1.68884	0.00244451	0.0395907	0.0343089
GOBP_BIOLOGICAL_PROCESS_INVOLVED_IN_INTERACTION_WITH_SYMBIONT	69	0.599387	1.68843	0.00223603	0.0374015	0.0324118
GOBP_REGULATION_OF_CHEMOTAXIS	181	0.551347	1.68763	6.88536e-05	0.00282512	0.00244822
GOBP_REGULATION_OF_OSSIFICATION	91	0.584291	1.68613	0.000541465	0.0135855	0.011773
GOMF_1_ACYL_2_LYSOPHOSPHATIDYLSERINE_ACYLHYDROLASE_ACTIVITY	10	0.831882	1.68604	0.00216046	0.0364361	0.0315752
GOCC_APICAL_PLASMA_MEMBRANE	244	0.542402	1.68504	5.36443e-06	0.00035313	0.000306019
GOBP_REGULATION_OF_SIGNALING_RECEPTOR_ACTIVITY	120	0.567674	1.68364	0.000669973	0.0158976	0.0137767
GOBP_SYNAPTIC_TRANSMISSION_GLUTAMATERGIC	41	0.650904	1.68341	0.00411234	0.0564479	0.0489172
GOBP_CELL_MIGRATION_INVOLVED_IN_GASTRULATION	10	0.829806	1.68183	0.00249497	0.0397497	0.0344467
GOBP_NEGATIVE_REGULATION_OF_MUSCLE_TISSUE_DEVELOPMENT	11	0.808891	1.68035	0.00825247	0.0905406	0.0784615
GOMF_CCR_CHEMOKINE_RECEPTOR_BINDING	31	0.678399	1.68011	0.00683497	0.080007	0.0693333
GOMF_ALKALI_METAL_ION_BINDING	11	0.808418	1.67936	0.00836177	0.0914121	0.0792168
GOBP_REGULATION_OF_CARTILAGE_DEVELOPMENT	51	0.623342	1.6789	0.00476211	0.0628311	0.0544488
GOBP_CELLULAR_ION_HOMEOSTASIS	480	0.526989	1.67845	1.81145e-08	2.70481e-06	2.34396e-06
GOCC_SARCOLEMMA	98	0.577466	1.67841	0.00124307	0.0245486	0.0212736
GOCC_KERATIN_FILAMENT	32	0.674914	1.67801	0.00401256	0.0554512	0.0480535
GOCC_POSTSYNAPTIC_SPECIALIZATION_MEMBRANE	55	0.614348	1.67763	0.00328358	0.0483223	0.0418756
GOBP_LIPID_IMPORT_INTO_CELL	29	0.677916	1.67682	0.00754221	0.0852158	0.0738471
GOBP_RECEPTOR_MEDIATED_ENDOCYTOSIS	269	0.536176	1.6763	4.37826e-06	0.000301165	0.000260987
GOBP_REGULATION_OF_CELLULAR_RESPONSE_TO_TRANSFORMING_GROWTH_FACTOR_BETA_STIMULUS	103	0.575358	1.67622	0.000931207	0.0196581	0.0170355
GOBP_LEUKOCYTE_CHEMOTAXIS	186	0.548721	1.67617	6.92206e-05	0.00282512	0.00244822
GOBP_LIPID_EXPORT_FROM_CELL	56	0.613342	1.6756	0.00136865	0.0267695	0.0231982
GOMF_NUCLEOSOME_BINDING	65	0.600397	1.67532	0.00306423	0.0459784	0.0398444
GOBP_CELL_SURFACE_RECEPTOR_SIGNALING_PATHWAY_INVOLVED_IN_HEART_DEVELOPMENT	26	0.692627	1.67506	0.00809744	0.0889992	0.0771258
GOBP_TISSUE_REMODELING	135	0.55876	1.67503	0.000384674	0.010656	0.00923438
GOBP_REGULATION_OF_RECEPTOR_BINDING	21	0.71225	1.67411	0.0118057	0.113489	0.0983481
GOMF_GROWTH_FACTOR_RECEPTOR_BINDING	108	0.572765	1.67358	0.000349902	0.00996326	0.00863406
GOBP_REGULATION_OF_COAGULATION	54	0.611994	1.67154	0.00369903	0.0527867	0.0457444
GOBP_CELL_CELL_ADHESION_VIA_PLASMA_MEMBRANE_ADHESION_MOLECULES	160	0.551692	1.67126	0.000267315	0.0081015	0.00702068
GOBP_REGULATION_OF_AMINO_ACID_IMPORT_ACROSS_PLASMA_MEMBRANE	12	0.786226	1.67088	0.0070295	0.0811973	0.0703648
GOBP_UROGENITAL_SYSTEM_DEVELOPMENT	265	0.534866	1.67009	4.74886e-06	0.000319479	0.000276857
GOBP_ENDOCARDIAL_CUSHION_DEVELOPMENT	38	0.654624	1.66886	0.00448984	0.0608115	0.0526986
GOCC_LYSOSOMAL_LUMEN	83	0.582306	1.66851	0.00189779	0.0328879	0.0285003
GOCC_POSTSYNAPTIC_DENSITY_MEMBRANE	45	0.628761	1.6684	0.00562052	0.0702221	0.0608538
GOBP_REGULATION_OF_SYSTEMIC_ARTERIAL_BLOOD_PRESSURE_BY_RENIN_ANGIOTENSIN	19	0.720857	1.66806	0.00896758	0.0944914	0.0818853
GOBP_PHOSPHATIDYLINOSITOL_3_KINASE_SIGNALING	122	0.563362	1.6676	0.000907674	0.0193616	0.0167786
GOBP_REGULATION_OF_LEUKOCYTE_CHEMOTAXIS	102	0.573259	1.66741	0.000740695	0.0169199	0.0146626
GOBP_NEUTROPHIL_MIGRATION	102	0.57293	1.66646	0.000740695	0.0169199	0.0146626
GOBP_RESPONSE_TO_MINERALOCORTICOID	25	0.693875	1.66575	0.00655894	0.0777082	0.0673411
GOBP_LEUKOCYTE_AGGREGATION	13	0.768116	1.66551	0.0113504	0.110406	0.0956769
GOBP_METANEPHRIC_NEPHRON_DEVELOPMENT	25	0.693645	1.6652	0.00655894	0.0777082	0.0673411
GOBP_NEPHRON_DEVELOPMENT	110	0.568157	1.66517	0.000516154	0.0132213	0.0114575
GOBP_ACTIVATION_OF_IMMUNE_RESPONSE	464	0.522846	1.6648	1.6584e-08	2.60326e-06	2.25596e-06
GOBP_NEUROTRANSMITTER_UPTAKE	25	0.693399	1.66461	0.00655894	0.0777082	0.0673411
GOMF_DNA_BINDING_BENDING	15	0.753499	1.66433	0.0070295	0.0811973	0.0703648
GOBP_POSITIVE_REGULATION_OF_LIPID_METABOLIC_PROCESS	119	0.561515	1.66379	0.000690122	0.0161875	0.0140279
GOBP_POSITIVE_REGULATION_OF_LEUKOCYTE_MIGRATION	117	0.560944	1.6633	0.000839397	0.0184848	0.0160188
GOBP_DIVALENT_INORGANIC_CATION_HOMEOSTASIS	347	0.525508	1.66284	2.20832e-06	0.000173325	0.000150201
GOBP_CARTILAGE_DEVELOPMENT_INVOLVED_IN_ENDOCHONDRAL_BONE_MORPHOGENESIS	24	0.697871	1.66255	0.00993509	0.10141	0.0878808
GOBP_RESPONSE_TO_TRANSFORMING_GROWTH_FACTOR_BETA	209	0.539321	1.66201	5.98371e-05	0.00255229	0.00221179
GOBP_TRABECULA_MORPHOGENESIS	40	0.646205	1.66193	0.00658513	0.0777082	0.0673411
GOBP_REGULATION_OF_SMOOTH_MUSCLE_CONTRACTION	40	0.646089	1.66163	0.00658513	0.0777082	0.0673411
GOCC_MICROVILLUS	72	0.586124	1.66127	0.00391759	0.0545371	0.0472613
GOMF_RECEPTOR_INHIBITOR_ACTIVITY	22	0.701199	1.66115	0.00922803	0.0962227	0.0833856
GOBP_REGULATION_OF_WNT_SIGNALING_PATHWAY	318	0.526928	1.66091	1.83878e-06	0.000146195	0.000126691
GOBP_EXTRACELLULAR_MATRIX_DISASSEMBLY	66	0.59469	1.65947	0.00616606	0.0750469	0.0650349
GOBP_REGULATION_OF_BLOOD_PRESSURE	127	0.55667	1.65808	0.000608857	0.0147913	0.012818
GOBP_RESPONSE_TO_ARSENIC_CONTAINING_SUBSTANCE	30	0.668716	1.6574	0.0075723	0.0852158	0.0738471
GOBP_B_CELL_ACTIVATION	258	0.530932	1.65614	4.03792e-05	0.00187274	0.0016229
GOCC_APICAL_PART_OF_CELL	295	0.527305	1.65587	1.31273e-05	0.000765383	0.000663273
GOBP_EMBRYONIC_APPENDAGE_MORPHOGENESIS	100	0.571319	1.65578	0.00128777	0.0253497	0.0219678
GOBP_PULMONARY_VALVE_MORPHOGENESIS	15	0.749514	1.65553	0.00790136	0.0877897	0.0760776
GOBP_NEGATIVE_REGULATION_OF_OSSIFICATION	27	0.676252	1.65548	0.00973698	0.100016	0.0866732
GOBP_CYCLIC_NUCLEOTIDE_BIOSYNTHETIC_PROCESS	15	0.748682	1.65369	0.00801034	0.0883983	0.076605
GOBP_CARTILAGE_DEVELOPMENT	151	0.547667	1.65294	0.000381766	0.0106235	0.00920623
GOBP_NOTOCHORD_DEVELOPMENT	12	0.777486	1.6523	0.00877322	0.0930843	0.0806659
GOBP_ADAPTIVE_IMMUNE_RESPONSE	459	0.518997	1.65188	1.09202e-07	1.26139e-05	1.09311e-05
GOCC_MAIN_AXON	38	0.647754	1.65134	0.00590224	0.0730561	0.0633097
GOBP_CAMERA_TYPE_EYE_DEVELOPMENT	211	0.535046	1.64994	6.44413e-05	0.00270212	0.00234163
GOMF_ENDOPEPTIDASE_ACTIVITY	294	0.525393	1.64983	5.61347e-06	0.000365592	0.000316819
GOBP_POSITIVE_REGULATION_OF_PROTEIN_KINASE_B_SIGNALING	134	0.550958	1.6498	0.000506	0.0130706	0.0113268
GOBP_EYE_MORPHOGENESIS	103	0.565824	1.64844	0.00143732	0.0276707	0.0239791
GOBP_NEGATIVE_REGULATION_OF_BIOMINERALIZATION	23	0.692812	1.64785	0.00758618	0.0852158	0.0738471
GOBP_REGULATION_OF_EXTRACELLULAR_MATRIX_DISASSEMBLY	16	0.738581	1.6475	0.011433	0.110923	0.0961251
GOBP_NEGATIVE_REGULATION_OF_EXOCYTOSIS	25	0.68556	1.64579	0.0076775	0.0860837	0.0745992
GOBP_REGULATION_OF_EPITHELIAL_TO_MESENCHYMAL_TRANSITION	87	0.572916	1.64556	0.00157069	0.0292272	0.025328
GOBP_POSITIVE_REGULATION_OF_AMINO_ACID_TRANSPORT	10	0.811907	1.64555	0.00462239	0.0618456	0.0535947
GOBP_HOMOTYPIC_CELL_CELL_ADHESION	70	0.582578	1.64517	0.0041751	0.0570535	0.049442
GOBP_MUSCLE_SYSTEM_PROCESS	304	0.52367	1.64513	5.81936e-06	0.000375012	0.000324982
GOBP_GLOMERULAR_MESANGIUM_DEVELOPMENT	14	0.755254	1.64491	0.010408	0.104971	0.090967
GOBP_CONNECTIVE_TISSUE_DEVELOPMENT	200	0.534568	1.64455	0.000163302	0.00561649	0.0048672
GOBP_SENSORY_PERCEPTION_OF_BITTER_TASTE	12	0.773343	1.6435	0.0095361	0.0986123	0.0854564
GOCC_SIDE_OF_MEMBRANE	473	0.516005	1.64259	4.7504e-08	6.05874e-06	5.25044e-06
GOBP_POSITIVE_REGULATION_OF_LEUKOCYTE_CHEMOTAXIS	79	0.57833	1.64255	0.00182346	0.031895	0.0276399
GOBP_NEGATIVE_REGULATION_OF_CHONDROCYTE_DIFFERENTIATION	18	0.716783	1.64239	0.0175947	0.145353	0.125962
GOBP_METAL_ION_HOMEOSTASIS	467	0.515783	1.64194	8.59823e-08	1.03212e-05	8.94429e-06
GOBP_NEGATIVE_REGULATION_OF_COAGULATION	38	0.64404	1.64188	0.00707291	0.0815449	0.070666
GOBP_MUSCLE_CONTRACTION	235	0.529233	1.64113	7.13115e-05	0.00289119	0.00250547
GOBP_GAP_JUNCTION_ASSEMBLY	12	0.771854	1.64033	0.00997203	0.10141	0.0878808
GOCC_BASAL_PART_OF_CELL	194	0.534816	1.64028	0.000145299	0.00508298	0.00440486
GOBP_NEGATIVE_REGULATION_OF_MUSCLE_ORGAN_DEVELOPMENT	11	0.789362	1.63978	0.0135109	0.123287	0.10684
GOCC_BASOLATERAL_PLASMA_MEMBRANE	154	0.541874	1.63911	0.000242555	0.00762496	0.00660772
GOMF_CHEMOKINE_BINDING	25	0.682754	1.63906	0.008491	0.0921665	0.0798706
GOBP_TRABECULA_FORMATION	19	0.708099	1.63854	0.0119812	0.113776	0.0985975
GOBP_POSITIVE_REGULATION_OF_EPITHELIAL_CELL_PROLIFERATION	161	0.541087	1.63839	0.000253145	0.00782705	0.00678284
GOBP_CELL_PROLIFERATION_IN_FOREBRAIN	18	0.71502	1.63835	0.0188589	0.151515	0.131301
GOBP_FATTY_ACID_ELONGATION	12	0.770698	1.63787	0.00997203	0.10141	0.0878808
GOMF_SERINE_TYPE_ENDOPEPTIDASE_INHIBITOR_ACTIVITY	57	0.600758	1.6375	0.00695283	0.0810766	0.0702602
GOMF_PLATELET_DERIVED_GROWTH_FACTOR_RECEPTOR_BINDING	15	0.740725	1.63611	0.0105169	0.105376	0.0913178
GOBP_METANEPHROS_DEVELOPMENT	62	0.593999	1.63604	0.00378871	0.0534434	0.0463136
GOMF_SPHINGOLIPID_BINDING	26	0.676429	1.63589	0.0118271	0.113489	0.0983481
GOCC_BRUSH_BORDER	71	0.578001	1.63504	0.00574915	0.0713921	0.0618676
GOBP_METANEPHRIC_GLOMERULUS_DEVELOPMENT	10	0.806579	1.63476	0.00546282	0.0688135	0.0596331
GOCC_PROTEIN_COMPLEX_INVOLVED_IN_CELL_ADHESION	30	0.659561	1.63471	0.00955196	0.0986123	0.0854564
GOBP_MUSCLE_CELL_MIGRATION	74	0.576581	1.63454	0.00236805	0.0389632	0.0337651
GOBP_SENSORY_PERCEPTION_OF_CHEMICAL_STIMULUS	38	0.641095	1.63437	0.00746313	0.0847668	0.073458
GOBP_ARTERY_DEVELOPMENT	78	0.575331	1.63415	0.00271564	0.0421958	0.0365664
GOBP_DETECTION_OF_CHEMICAL_STIMULUS_INVOLVED_IN_SENSORY_PERCEPTION_OF_TASTE	10	0.806251	1.63409	0.00551885	0.0692344	0.0599978
GOBP_CHROMATIN_REMODELING_AT_CENTROMERE	42	0.627453	1.63301	0.00471312	0.062454	0.054122
GOBP_CARDIAC_ATRIUM_DEVELOPMENT	26	0.675027	1.63249	0.0124336	0.116409	0.100879
GOBP_REGULATION_OF_METALLOPEPTIDASE_ACTIVITY	15	0.738905	1.63209	0.0108439	0.107154	0.0928584
GOBP_RETINAL_METABOLIC_PROCESS	11	0.785661	1.63209	0.0143896	0.129445	0.112176
GOBP_TRANSFORMING_GROWTH_FACTOR_BETA1_PRODUCTION	13	0.752596	1.63186	0.0180523	0.14737	0.127709
GOBP_REGULATION_OF_LEUKOCYTE_MIGRATION	176	0.534585	1.63165	0.000255582	0.00786267	0.00681371
GOCC_ANCHORED_COMPONENT_OF_EXTERNAL_SIDE_OF_PLASMA_MEMBRANE	13	0.752279	1.63117	0.0184847	0.149095	0.129205
GOBP_AMINO_ACID_TRANSMEMBRANE_TRANSPORT	59	0.597058	1.63116	0.00696985	0.0811206	0.0702983
GOBP_REGULATION_OF_GRANULOCYTE_CHEMOTAXIS	43	0.622846	1.63076	0.00481931	0.0631632	0.0547366
GOBP_WOUND_HEALING	422	0.513958	1.62944	8.53995e-07	7.3636e-05	6.38122e-05
GOBP_RESPONSE_TO_CHEMOKINE	76	0.571975	1.62701	0.00331053	0.048602	0.042118
GOBP_REGULATION_OF_VASCULATURE_DEVELOPMENT	242	0.523875	1.62676	6.04511e-05	0.00255229	0.00221179
GOBP_TRANSFORMING_GROWTH_FACTOR_BETA_PRODUCTION	40	0.632139	1.62575	0.00960936	0.0990379	0.0858252
GOBP_PROTEIN_KINASE_B_SIGNALING	201	0.528567	1.62559	0.000139756	0.0049456	0.00428581
GOBP_POTASSIUM_ION_HOMEOSTASIS	20	0.69929	1.62521	0.0163796	0.138694	0.120191
GOBP_REGULATION_OF_FEEDING_BEHAVIOR	10	0.801695	1.62486	0.0065878	0.0777082	0.0673411
GOMF_DNA_POLYMERASE_BINDING	18	0.708963	1.62447	0.0213875	0.164905	0.142905
GOBP_NEGATIVE_REGULATION_OF_TRANSFORMING_GROWTH_FACTOR_BETA_RECEPTOR_SIGNALING_PATHWAY	68	0.577983	1.62402	0.00644413	0.0775068	0.0671666
GOBP_NEGATIVE_REGULATION_OF_PROTEOLYSIS	248	0.521025	1.62362	3.46051e-05	0.00166813	0.00144559
GOBP_FORMATION_OF_PRIMARY_GERM_LAYER	94	0.561998	1.62301	0.00214238	0.036231	0.0313974
GOBP_CANONICAL_WNT_SIGNALING_PATHWAY	286	0.517151	1.62135	2.64923e-05	0.00134038	0.00116156
GOBP_DNA_REPLICATION_INDEPENDENT_NUCLEOSOME_ORGANIZATION	49	0.602524	1.62095	0.00693187	0.0809865	0.0701821
GOMF_HYALURONIC_ACID_BINDING	13	0.747544	1.6209	0.0206466	0.161018	0.139536
GOBP_REGULATION_OF_GENE_EXPRESSION_EPIGENETIC	171	0.532971	1.62077	0.000554007	0.0138434	0.0119966
GOCC_MYOSIN_FILAMENT	11	0.779854	1.62003	0.0157077	0.136284	0.118102
GOCC_LAMELLAR_BODY	13	0.745815	1.61715	0.021079	0.163143	0.141378
GOBP_L_AMINO_ACID_TRANSPORT	42	0.621236	1.61683	0.00524134	0.0662965	0.0574519
GOBP_ENDOTHELIAL_CELL_CHEMOTAXIS	25	0.673113	1.61591	0.0119564	0.113776	0.0985975
GOBP_PULMONARY_VALVE_DEVELOPMENT	19	0.698152	1.61553	0.0148983	0.132955	0.115217
GOBP_SALIVARY_GLAND_DEVELOPMENT	30	0.651766	1.61539	0.0140257	0.126459	0.109588
GOBP_POSITIVE_REGULATION_OF_SYNAPTIC_TRANSMISSION_GLUTAMATERGIC	14	0.741636	1.61525	0.0139094	0.12578	0.109
GOBP_REGULATION_OF_CATION_CHANNEL_ACTIVITY	107	0.552054	1.61484	0.00139127	0.0270393	0.023432
GOBP_REGULATION_OF_DENDRITIC_CELL_ANTIGEN_PROCESSING_AND_PRESENTATION	11	0.777354	1.61483	0.0165864	0.139481	0.120873
GOBP_REGULATION_OF_NEURON_PROJECTION_REGENERATION	26	0.667688	1.61474	0.015264	0.134843	0.116854
GOMF_PATTERN_RECOGNITION_RECEPTOR_ACTIVITY	20	0.694604	1.61432	0.0180489	0.14737	0.127709
GOBP_NEURON_PROJECTION_REGENERATION	48	0.601477	1.61376	0.0113567	0.110406	0.0956769
GOBP_LIPOPROTEIN_CATABOLIC_PROCESS	14	0.740861	1.61356	0.0145665	0.130757	0.113313
GOCC_INTRINSIC_COMPONENT_OF_POSTSYNAPTIC_SPECIALIZATION_MEMBRANE	29	0.652034	1.6128	0.0153571	0.134912	0.116914
GOBP_NEUTROPHIL_CHEMOTAXIS	87	0.561505	1.61279	0.00252129	0.0399879	0.0346531
GOCC_INTRINSIC_COMPONENT_OF_POSTSYNAPTIC_DENSITY_MEMBRANE	23	0.678009	1.61264	0.0107448	0.107027	0.0927485
GOBP_NEGATIVE_REGULATION_OF_SECRETION	110	0.549988	1.61192	0.00161258	0.0296902	0.0257292
GOBP_GLUTAMATE_SECRETION	25	0.671428	1.61187	0.0119564	0.113776	0.0985975
GOBP_IMMUNE_RESPONSE_REGULATING_SIGNALING_PATHWAY	431	0.507816	1.61146	1.04261e-06	8.8651e-05	7.68241e-05
GOMF_SECONDARY_ACTIVE_MONOCARBOXYLATE_TRANSMEMBRANE_TRANSPORTER_ACTIVITY	10	0.795016	1.61132	0.00793912	0.0880494	0.0763027
GOMF_INSULIN_LIKE_GROWTH_FACTOR_BINDING	25	0.670826	1.61042	0.0119564	0.113776	0.0985975
GOBP_AMINOGLYCAN_METABOLIC_PROCESS	140	0.536241	1.61028	0.000861057	0.0187896	0.0162829
GOBP_SMOOTH_MUSCLE_CELL_MIGRATION	63	0.580079	1.60985	0.00593527	0.0732366	0.0634661
GOBP_ENDOCHONDRAL_BONE_MORPHOGENESIS	46	0.605825	1.60954	0.00862139	0.0924346	0.0801029
GOCC_DENDRITIC_SHAFT	25	0.670442	1.6095	0.0121608	0.114889	0.0995619
GOBP_MEGAKARYOCYTE_DIFFERENTIATION	83	0.561384	1.60856	0.0045827	0.06166	0.0534339
GOBP_EXPORT_ACROSS_PLASMA_MEMBRANE	39	0.625871	1.60829	0.00715172	0.0822985	0.0713191
GOBP_EMBRYO_IMPLANTATION	37	0.63429	1.60816	0.00621936	0.0753959	0.0653373
GOMF_GAMMA_CATENIN_BINDING	10	0.793	1.60723	0.00838956	0.0915524	0.0793383
GOBP_DIENCEPHALON_DEVELOPMENT	43	0.613769	1.60699	0.00682332	0.080007	0.0693333
GOBP_GASTRULATION	150	0.531768	1.60561	0.000637907	0.0153148	0.0132716
GOBP_MOTOR_NEURON_AXON_GUIDANCE	21	0.683019	1.60541	0.0241479	0.181391	0.157192
GOBP_CELL_CELL_ADHESION_MEDIATED_BY_INTEGRIN	17	0.708102	1.60499	0.0202947	0.159288	0.138037
GOBP_CELL_MATRIX_ADHESION	197	0.522289	1.60498	0.000444612	0.0117324	0.0101672
GOBP_DEFENSE_RESPONSE_TO_GRAM_NEGATIVE_BACTERIUM	43	0.612892	1.6047	0.00720504	0.0824798	0.0714761
GOBP_KILLING_OF_CELLS_IN_OTHER_ORGANISM_INVOLVED_IN_SYMBIOTIC_INTERACTION	11	0.772476	1.6047	0.019003	0.152273	0.131958
GOBP_NEGATIVE_REGULATION_OF_CELL_GROWTH_INVOLVED_IN_CARDIAC_MUSCLE_CELL_DEVELOPMENT	10	0.791578	1.60435	0.00872739	0.0928069	0.0804256
GOBP_POSITIVE_REGULATION_OF_CELL_ADHESION_MEDIATED_BY_INTEGRIN	19	0.693263	1.60421	0.0165652	0.139481	0.120873
GOBP_HISTONE_EXCHANGE	47	0.600913	1.60271	0.0123573	0.116029	0.10055
GOMF_METALLOCARBOXYPEPTIDASE_ACTIVITY	15	0.725399	1.60226	0.0165379	0.139456	0.120851
GOBP_AMINOGLYCAN_BIOSYNTHETIC_PROCESS	96	0.55314	1.60202	0.00263935	0.041431	0.0359037
GOBP_POSITIVE_REGULATION_OF_LYMPHOCYTE_CHEMOTAXIS	19	0.692268	1.60191	0.0167735	0.140092	0.121402
GOBP_POSITIVE_REGULATION_OF_CELL_JUNCTION_ASSEMBLY	61	0.583332	1.60167	0.00720788	0.0824798	0.0714761
GOBP_HEART_VALVE_DEVELOPMENT	55	0.586461	1.60148	0.00776685	0.0866111	0.0750563
GOBP_NEGATIVE_REGULATION_OF_BONE_MINERALIZATION	14	0.735307	1.60147	0.0160998	0.137652	0.119287
GOBP_SKELETAL_SYSTEM_MORPHOGENESIS	176	0.524682	1.60143	0.000489251	0.0126915	0.0109983
GOBP_CELLULAR_RESPONSE_TO_LIPOPROTEIN_PARTICLE_STIMULUS	28	0.649513	1.60096	0.0184786	0.149095	0.129205
GOBP_REGULATION_OF_PLASMINOGEN_ACTIVATION	11	0.770565	1.60073	0.0194424	0.155184	0.134481
GOBP_EXTRACELLULAR_REGULATION_OF_SIGNAL_TRANSDUCTION	10	0.789701	1.60055	0.00895261	0.0944914	0.0818853
GOBP_MATURE_B_CELL_DIFFERENTIATION_INVOLVED_IN_IMMUNE_RESPONSE	19	0.691668	1.60052	0.0169819	0.141639	0.122743
GOMF_PROTEIN_LIPID_COMPLEX_BINDING	23	0.672829	1.60032	0.0125867	0.117297	0.101648
GOMF_CARBOXYLIC_ACID_BINDING	131	0.536654	1.60009	0.00116561	0.0232438	0.0201428
GOBP_CIRCULATORY_SYSTEM_PROCESS	438	0.503803	1.59986	1.59407e-06	0.000130118	0.000112759
GOBP_REGULATION_OF_EXTRACELLULAR_MATRIX_ORGANIZATION	43	0.610766	1.59913	0.00730047	0.0832281	0.0721246
GOBP_POSITIVE_REGULATION_OF_SMOOTH_MUSCLE_CELL_PROLIFERATION	76	0.561922	1.59841	0.00493668	0.0641172	0.0555633
GOBP_L_GLUTAMATE_TRANSMEMBRANE_TRANSPORT	17	0.704964	1.59788	0.0211448	0.163445	0.141639
GOBP_HEART_MORPHOGENESIS	189	0.521903	1.59779	0.000462443	0.0121373	0.010518
GOBP_NEGATIVE_REGULATION_OF_ORGANIC_ACID_TRANSPORT	14	0.733196	1.59687	0.0165379	0.139456	0.120851
GOMF_SIALIC_ACID_BINDING	14	0.732665	1.59571	0.0167569	0.140092	0.121402
GOBP_SMOOTH_MUSCLE_CELL_PROLIFERATION	119	0.538534	1.5957	0.00213666	0.036231	0.0313974
GOMF_SOLUTE_SODIUM_SYMPORTER_ACTIVITY	29	0.644762	1.59482	0.0183294	0.148233	0.128457
GOBP_AMINE_TRANSPORT	48	0.594327	1.59458	0.0139846	0.126274	0.109428
GOBP_MESONEPHRIC_TUBULE_MORPHOGENESIS	45	0.600523	1.59347	0.0124357	0.116409	0.100879
GOBP_REGULATION_OF_STEROID_BIOSYNTHETIC_PROCESS	73	0.562063	1.59332	0.00863835	0.0924545	0.0801202
GOMF_TRANSMEMBRANE_RECEPTOR_PROTEIN_KINASE_ACTIVITY	61	0.580126	1.59287	0.00757054	0.0852158	0.0738471
GOBP_SEMI_LUNAR_VALVE_DEVELOPMENT	36	0.629915	1.59269	0.0138964	0.12578	0.109
GOBP_MODULATION_OF_PROCESS_OF_OTHER_ORGANISM	104	0.547183	1.59259	0.00311765	0.0465519	0.0403414
GOBP_L_GLUTAMATE_IMPORT_ACROSS_PLASMA_MEMBRANE	11	0.766611	1.59252	0.0205408	0.160601	0.139175
GOBP_POSITIVE_REGULATION_OF_VASCULATURE_DEVELOPMENT	134	0.531809	1.59247	0.00123851	0.0245378	0.0212642
GOMF_G_PROTEIN_COUPLED_RECEPTOR_ACTIVITY	188	0.520684	1.592	0.00046392	0.0121373	0.010518
GOBP_ELASTIC_FIBER_ASSEMBLY	10	0.785456	1.59194	0.0103039	0.104266	0.0903554
GOMF_SOLUTE_CATION_SYMPORTER_ACTIVITY	51	0.591029	1.59187	0.0119872	0.113776	0.0985975
GOBP_REGULATION_OF_ANION_TRANSMEMBRANE_TRANSPORT	89	0.553163	1.59156	0.0029484	0.0446784	0.0387179
GOCC_SYNAPTIC_MEMBRANE	198	0.517972	1.59123	0.000623776	0.0150345	0.0130287
GOBP_POSITIVE_REGULATION_OF_CELL_ACTIVATION	332	0.503837	1.591	2.11637e-05	0.00112664	0.000976337
GOBP_BIOMINERALIZATION	127	0.534124	1.59092	0.00193165	0.0332179	0.0287863
GOBP_SKELETAL_SYSTEM_DEVELOPMENT	396	0.502509	1.59049	9.62313e-06	0.000577576	0.000500522
GOBP_CYCLIC_NUCLEOTIDE_METABOLIC_PROCESS	31	0.642138	1.5903	0.0177483	0.145806	0.126354
GOBP_INTEGRIN_ACTIVATION	24	0.667184	1.58945	0.0226665	0.172378	0.149381
GOCC_CELL_CELL_CONTACT_ZONE	52	0.586248	1.58907	0.0107917	0.107027	0.0927485
GOBP_TELOMERE_CAPPING	47	0.59569	1.58877	0.0149985	0.133655	0.115824
GOBP_SPROUTING_ANGIOGENESIS	118	0.535583	1.58787	0.00237563	0.0389632	0.0337651
GOMF_MONOCARBOXYLIC_ACID_TRANSMEMBRANE_TRANSPORTER_ACTIVITY	43	0.606162	1.58708	0.00873192	0.0928069	0.0804256
GOBP_BODY_MORPHOGENESIS	45	0.597929	1.58659	0.0131951	0.121474	0.105268
GOBP_NEUTROPHIL_HOMEOSTASIS	13	0.731649	1.58644	0.0288961	0.2057	0.178257
GOBP_HORMONE_METABOLIC_PROCESS	163	0.523594	1.58634	0.00111947	0.0226934	0.0196659
GOBP_PROTEIN_HETEROOLIGOMERIZATION	19	0.685455	1.58614	0.019899	0.157596	0.136571
GOBP_ORGANIC_ACID_TRANSPORT	212	0.513971	1.58588	0.000432266	0.0116067	0.0100583
GOBP_NEURON_CELLULAR_HOMEOSTASIS	24	0.665646	1.58578	0.0226665	0.172378	0.149381
GOCC_INTERCALATED_DISC	34	0.632728	1.58546	0.0136824	0.124357	0.107767
GOBP_MYELOID_CELL_APOPTOTIC_PROCESS	25	0.660245	1.58502	0.0158396	0.136683	0.118448
GOBP_CARDIAC_CHAMBER_MORPHOGENESIS	93	0.549429	1.58478	0.00316777	0.0470214	0.0407483
GOMF_TRANSMEMBRANE_RECEPTOR_PROTEIN_TYROSINE_KINASE_ACTIVITY	47	0.594024	1.58433	0.0157531	0.136408	0.11821
GOBP_REGULATION_OF_VASCULAR_ASSOCIATED_SMOOTH_MUSCLE_CELL_PROLIFERATION	50	0.58764	1.58432	0.0070074	0.0811973	0.0703648
GOBP_OLIGOPEPTIDE_TRANSPORT	13	0.730434	1.5838	0.0293306	0.208067	0.180309
GOBP_NEGATIVE_REGULATION_OF_ANION_TRANSMEMBRANE_TRANSPORT	28	0.642486	1.58364	0.0212512	0.16406	0.142173
GOBP_REGULATION_OF_IMMUNE_EFFECTOR_PROCESS	376	0.501133	1.58336	8.52511e-06	0.000521908	0.00045228
GOBP_REGULATION_OF_LYMPHOCYTE_CHEMOTAXIS	23	0.665528	1.58295	0.0162706	0.138345	0.119888
GOBP_NEGATIVE_REGULATION_OF_CELL_GROWTH	158	0.5229	1.58278	0.00115785	0.0231646	0.0200742
GOBP_REGULATION_OF_EXTRINSIC_APOPTOTIC_SIGNALING_PATHWAY_IN_ABSENCE_OF_LIGAND	33	0.633493	1.58197	0.0181982	0.14737	0.127709
GOBP_CGMP_METABOLIC_PROCESS	13	0.729452	1.58168	0.0293306	0.208067	0.180309
GOBP_APOPTOTIC_CELL_CLEARANCE	43	0.604047	1.58154	0.00911364	0.095701	0.0829335
GOBP_POSITIVE_REGULATION_OF_ENDOTHELIAL_CELL_PROLIFERATION	85	0.551126	1.58093	0.00848382	0.0921665	0.0798706
GOBP_ROOF_OF_MOUTH_DEVELOPMENT	75	0.55766	1.58091	0.00676301	0.0794686	0.0688667
GOBP_EPITHELIAL_CELL_PROLIFERATION	328	0.500897	1.58065	4.25796e-05	0.00194532	0.00168579
GOBP_REGULATION_OF_SYSTEMIC_ARTERIAL_BLOOD_PRESSURE	64	0.566842	1.57827	0.015406	0.134912	0.116914
GOMF_ORGANIC_ACID_TRANSMEMBRANE_TRANSPORTER_ACTIVITY	95	0.545194	1.57821	0.00482855	0.0631632	0.0547366
GOMF_CALCIUM_DEPENDENT_PROTEIN_BINDING	67	0.564388	1.57792	0.00933943	0.097073	0.0841224
GOBP_POSITIVE_REGULATION_OF_SIGNALING_RECEPTOR_ACTIVITY	34	0.629231	1.5767	0.0150806	0.133996	0.11612
GOBP_CHONDROCYTE_DIFFERENTIATION	88	0.548343	1.57593	0.00355044	0.0512033	0.0443723
GOBP_CALCIUM_INDEPENDENT_CELL_CELL_ADHESION_VIA_PLASMA_MEMBRANE_CELL_ADHESION_MOLECULES	15	0.71329	1.57551	0.022233	0.170138	0.14744
GOMF_CALCIUM_ION_BINDING	462	0.494706	1.57536	3.58161e-06	0.000254961	0.000220947
GOBP_EATING_BEHAVIOR	13	0.726433	1.57513	0.0319377	0.221681	0.192107
GOBP_PHARYNGEAL_SYSTEM_DEVELOPMENT	21	0.670136	1.57512	0.0377095	0.243373	0.210905
GOBP_CELLULAR_RESPONSE_TO_ACID_CHEMICAL	61	0.573562	1.57485	0.00938472	0.0973784	0.0843871
GOCC_CHLORIDE_CHANNEL_COMPLEX	22	0.664243	1.5736	0.0369863	0.240916	0.208775
GOBP_COAGULATION	263	0.504089	1.57308	0.000179545	0.00603941	0.00523369
GOBP_RESPIRATORY_GASEOUS_EXCHANGE_BY_RESPIRATORY_SYSTEM	50	0.583467	1.57307	0.00802833	0.0883983	0.076605
GOBP_PRODUCTION_OF_SIRNA_INVOLVED_IN_RNA_INTERFERENCE	11	0.756909	1.57236	0.0249475	0.18671	0.161801
GOBP_CHRONIC_INFLAMMATORY_RESPONSE	16	0.704883	1.57233	0.0363901	0.240095	0.208064
GOBP_DETECTION_OF_OTHER_ORGANISM	16	0.704616	1.57174	0.0363901	0.240095	0.208064
GOCC_POSTSYNAPTIC_MEMBRANE	132	0.525743	1.57173	0.00213432	0.036231	0.0313974
GOBP_CELL_CELL_JUNCTION_ASSEMBLY	116	0.531254	1.57167	0.00217976	0.0366606	0.0317697
GOBP_SULFUR_COMPOUND_BIOSYNTHETIC_PROCESS	165	0.517497	1.571	0.00148952	0.0284076	0.0246177
GOBP_GLAND_MORPHOGENESIS	94	0.543922	1.57081	0.00490275	0.063861	0.0553413
GOBP_INFLAMMATORY_CELL_APOPTOTIC_PROCESS	18	0.685477	1.57066	0.0366197	0.240095	0.208064
GOMF_STRUCTURAL_CONSTITUENT_OF_CYTOSKELETON	78	0.552828	1.57024	0.00743501	0.0846043	0.0733173
GOBP_CELLULAR_RESPONSE_TO_VITAMIN	24	0.658792	1.56945	0.0359613	0.23982	0.207826
GOBP_REGULATION_OF_VASCULAR_PERMEABILITY	39	0.610728	1.56937	0.0100717	0.102254	0.088612
GOMF_ACTIVE_ION_TRANSMEMBRANE_TRANSPORTER_ACTIVITY	122	0.530094	1.56913	0.00399438	0.0554504	0.0480527
GOMF_FILAMIN_BINDING	11	0.755315	1.56905	0.0258306	0.191678	0.166107
GOBP_NEGATIVE_REGULATION_OF_CAMP_MEDIATED_SIGNALING	12	0.738113	1.56863	0.0366032	0.240095	0.208064
GOBP_ORGANIC_ANION_TRANSPORT	239	0.505407	1.56805	0.000406257	0.0111032	0.00962188
GOBP_TRANSMISSION_OF_NERVE_IMPULSE	28	0.635966	1.56757	0.0252233	0.188543	0.16339
GOMF_ALCOHOL_DEHYDROGENASE_NADPPLUS_ACTIVITY	17	0.691526	1.56742	0.0369318	0.240916	0.208775
GOBP_PLATELET_ACTIVATION	125	0.526963	1.56697	0.00169079	0.030534	0.0264605
GOBP_RESPONSE_TO_STEROID_HORMONE	259	0.50211	1.56677	0.000230939	0.00736358	0.00638121
GOBP_DNA_PACKAGING	184	0.512559	1.56639	0.00148001	0.0283144	0.024537
GOBP_CELL_CELL_JUNCTION_ORGANIZATION	172	0.514993	1.5655	0.00101604	0.0210854	0.0182724
GOMF_ZINC_ION_TRANSMEMBRANE_TRANSPORTER_ACTIVITY	17	0.690626	1.56538	0.0369318	0.240916	0.208775
GOCC_INTRINSIC_COMPONENT_OF_SYNAPTIC_MEMBRANE	61	0.569867	1.5647	0.0104781	0.105296	0.0912486
GOBP_DEVELOPMENTAL_INDUCTION	22	0.660305	1.56427	0.0383562	0.245367	0.212633
GOBP_UNSATURATED_FATTY_ACID_BIOSYNTHETIC_PROCESS	43	0.597352	1.56401	0.0110288	0.108029	0.0936173
GOBP_BILE_ACID_METABOLIC_PROCESS	35	0.620692	1.56398	0.0176647	0.14555	0.126132
GOCC_NEURON_SPINE	133	0.521954	1.56273	0.00292809	0.0445914	0.0386425
GOBP_REGENERATION	150	0.517538	1.56264	0.00146101	0.0280386	0.0242979
GOMF_METALLOEXOPEPTIDASE_ACTIVITY	46	0.588124	1.56251	0.0122148	0.11508	0.0997275
GOBP_MATURE_B_CELL_DIFFERENTIATION	24	0.655778	1.56227	0.0387275	0.246455	0.213576
GOBP_MUSCLE_STRUCTURE_DEVELOPMENT	462	0.49056	1.56216	6.01566e-06	0.000383624	0.000332444
GOBP_POSITIVE_REGULATION_OF_ERK1_AND_ERK2_CASCADE	158	0.516081	1.56214	0.00175161	0.0311726	0.0270139
GOBP_REGULATION_OF_DNA_CATABOLIC_PROCESS	11	0.751909	1.56197	0.0280382	0.201704	0.174795
GOMF_FRIZZLED_BINDING	27	0.6379	1.56159	0.0253573	0.189083	0.163858
GOBP_NEGATIVE_REGULATION_OF_RESPONSE_TO_WOUNDING	67	0.558202	1.56063	0.00987309	0.101075	0.0875909
GOBP_NEPHRON_MORPHOGENESIS	54	0.571283	1.56035	0.0143993	0.129445	0.112176
GOBP_REGULATION_OF_FATTY_ACID_TRANSPORT	33	0.624737	1.5601	0.0232391	0.175642	0.15221
GOBP_NEGATIVE_REGULATION_OF_AMINE_TRANSPORT	14	0.716282	1.56003	0.0366032	0.240095	0.208064
GOMF_PHOSPHORUS_OXYGEN_LYASE_ACTIVITY	16	0.69844	1.55796	0.0378457	0.243373	0.210905
GOBP_EMBRYONIC_DIGESTIVE_TRACT_DEVELOPMENT	27	0.636266	1.55759	0.0269546	0.196924	0.170653
GOBP_CELL_SURFACE_RECEPTOR_SIGNALING_PATHWAY_INVOLVED_IN_CELL_CELL_SIGNALING	498	0.487566	1.55574	2.60458e-06	0.000201839	0.000174911
GOBP_ERK1_AND_ERK2_CASCADE	243	0.500601	1.55546	0.000395518	0.010907	0.00945193
GOBP_NEGATIVE_REGULATION_OF_GROWTH	209	0.504417	1.55444	0.000687844	0.0161875	0.0140279
GOBP_INTERLEUKIN_7_MEDIATED_SIGNALING_PATHWAY	23	0.653525	1.55441	0.0410397	0.25533	0.221267
GOBP_NEGATIVE_REGULATION_OF_VASCULATURE_DEVELOPMENT	85	0.541865	1.55436	0.0122531	0.115228	0.0998554
GOBP_EXTRACELLULAR_MATRIX_ASSEMBLY	40	0.604338	1.55425	0.0197058	0.156674	0.135772
GOBP_ORGAN_INDUCTION	15	0.703614	1.55414	0.0266354	0.195518	0.169434
GOBP_DETECTION_OF_BIOTIC_STIMULUS	30	0.626841	1.55362	0.0241915	0.181495	0.157282
GOBP_MESENCHYMAL_CELL_DIFFERENTIATION	197	0.505336	1.55289	0.00103881	0.0212696	0.018432
GOBP_INTEGRIN_MEDIATED_SIGNALING_PATHWAY	96	0.536146	1.5528	0.00496527	0.064265	0.0556914
GOBP_ADHESION_OF_SYMBIONT_TO_HOST	14	0.712945	1.55276	0.0395315	0.249458	0.216178
GOBP_SEQUESTERING_OF_METAL_ION	12	0.730375	1.55218	0.0409956	0.25533	0.221267
GOMF_CARBOXYPEPTIDASE_ACTIVITY	27	0.634026	1.55211	0.0277532	0.20023	0.173518
GOMF_OXIDOREDUCTASE_ACTIVITY_ACTING_ON_METAL_IONS	16	0.695756	1.55197	0.0378457	0.243373	0.210905
GOBP_NEGATIVE_REGULATION_OF_NEURON_APOPTOTIC_PROCESS	96	0.535852	1.55195	0.00505014	0.0647746	0.056133
GOBP_REGULATION_OF_MYELOID_CELL_APOPTOTIC_PROCESS	20	0.667391	1.55108	0.0362622	0.239997	0.207979
GOBP_CENTROMERE_COMPLEX_ASSEMBLY	51	0.575867	1.55103	0.0181201	0.14737	0.127709
GOBP_NEGATIVE_REGULATION_OF_VASCULAR_ASSOCIATED_SMOOTH_MUSCLE_CELL_PROLIFERATION	18	0.676858	1.55091	0.0380282	0.24429	0.211699
GOCC_MEMBRANE_MICRODOMAIN	263	0.496942	1.55077	0.000323126	0.00937524	0.00812449
GOBP_NEGATIVE_REGULATION_OF_RECEPTOR_BINDING	13	0.715098	1.55055	0.0375865	0.243356	0.21089
GOBP_EYELID_DEVELOPMENT_IN_CAMERA_TYPE_EYE	10	0.764931	1.55034	0.0177673	0.145806	0.126354
GOBP_CELLULAR_IRON_ION_HOMEOSTASIS	59	0.567385	1.55009	0.0160228	0.137576	0.119222
GOMF_CARBOHYDRATE_BINDING	187	0.507207	1.54994	0.00103135	0.021259	0.0184228
GOCC_SECRETORY_GRANULE_MEMBRANE	249	0.497436	1.54933	0.00042823	0.011549	0.0100083
GOBP_CARDIAC_VENTRICLE_MORPHOGENESIS	50	0.574564	1.54907	0.0101667	0.103047	0.0892994
GOBP_RESPONSE_TO_ALCOHOL	181	0.506055	1.54899	0.00139714	0.0270674	0.0234563
GOBP_REGULATION_OF_PRODUCTION_OF_SMALL_RNA_INVOLVED_IN_GENE_SILENCING_BY_RNA	23	0.651181	1.54883	0.0410397	0.25533	0.221267
GOBP_POSITIVE_REGULATION_OF_SMOOTH_MUSCLE_CELL_MIGRATION	35	0.614668	1.5488	0.0224132	0.170877	0.14808
GOBP_HEART_DEVELOPMENT	436	0.487988	1.54834	1.64845e-05	0.000920701	0.00079787
GOBP_CELL_COMMUNICATION_BY_ELECTRICAL_COUPLING_INVOLVED_IN_CARDIAC_CONDUCTION	21	0.658729	1.54831	0.0377095	0.243373	0.210905
GOBP_MORPHOGENESIS_OF_A_BRANCHING_STRUCTURE	148	0.513425	1.54785	0.00245969	0.0395908	0.034309
GOMF_CORECEPTOR_ACTIVITY	40	0.601798	1.54772	0.02069	0.161151	0.139651
GOMF_CHEMOKINE_RECEPTOR_BINDING	52	0.57088	1.54741	0.0176171	0.145353	0.125962
GOBP_REGULATION_OF_CATION_TRANSMEMBRANE_TRANSPORT	232	0.499858	1.54686	0.000336739	0.00972413	0.00842683
GOBP_REGULATION_OF_CYTOSOLIC_CALCIUM_ION_CONCENTRATION	226	0.499054	1.54639	0.00067398	0.0159309	0.0138056
GOBP_REGULATION_OF_CHEMOKINE_MEDIATED_SIGNALING_PATHWAY	10	0.762915	1.54626	0.0200306	0.157656	0.136623
GOBP_REGULATION_OF_ORGAN_GROWTH	75	0.545221	1.54565	0.0109955	0.107876	0.093484
GOBP_OUTFLOW_TRACT_MORPHOGENESIS	62	0.561053	1.54529	0.0125881	0.117297	0.101648
GOMF_PHOSPHOLIPASE_ACTIVITY	85	0.538642	1.54511	0.0131099	0.121421	0.105222
GOBP_NEGATIVE_REGULATION_OF_REGULATED_SECRETORY_PATHWAY	19	0.667556	1.54473	0.0376045	0.243356	0.21089
GOBP_REGULATION_OF_BONE_REMODELING	42	0.593421	1.54444	0.0120808	0.114463	0.0991927
GOBP_CELL_CELL_SIGNALING_BY_WNT	453	0.4857	1.54424	4.27705e-06	0.000297547	0.000257851
GOBP_CARDIAC_MUSCLE_CELL_CONTRACTION	50	0.572731	1.54413	0.0109128	0.107409	0.0930794
GOBP_CELL_SUBSTRATE_ADHESION	306	0.491324	1.54409	0.000244118	0.00762496	0.00660772
GOBP_KERATINOCYTE_PROLIFERATION	40	0.600309	1.54389	0.0214782	0.165396	0.14333
GOMF_SNRNA_BINDING	47	0.578808	1.54375	0.0240782	0.18109	0.15693
GOBP_RIBONUCLEOPROTEIN_COMPLEX_SUBUNIT_ORGANIZATION	199	0.502419	1.54347	0.000980561	0.0204273	0.0177021
GOBP_POSITIVE_REGULATION_OF_AXONOGENESIS	66	0.55307	1.54334	0.019891	0.157596	0.136571
GOCC_ACTIN_FILAMENT_BUNDLE	64	0.553931	1.54232	0.0205832	0.160728	0.139285
GOBP_NEGATIVE_REGULATION_OF_MICROTUBULE_POLYMERIZATION	13	0.711177	1.54205	0.0361272	0.239881	0.207879
GOCC_BLOOD_MICROPARTICLE	98	0.530313	1.54136	0.0109407	0.107511	0.0931676
GOBP_CELL_MIGRATION_INVOLVED_IN_SPROUTING_ANGIOGENESIS	58	0.564268	1.54127	0.0196185	0.156183	0.135346
GOMF_CELL_ADHESION_MOLECULE_BINDING	477	0.484008	1.54082	4.9675e-06	0.000330555	0.000286455
GOBP_ORGAN_GROWTH	126	0.518397	1.54079	0.00247039	0.0395908	0.034309
GOBP_RESPONSE_TO_TOXIC_SUBSTANCE	186	0.504253	1.54033	0.00169925	0.0305965	0.0265147
GOBP_VITAMIN_TRANSMEMBRANE_TRANSPORT	13	0.710349	1.54025	0.0361272	0.239881	0.207879
GOBP_REGULATION_OF_SYSTEMIC_ARTERIAL_BLOOD_PRESSURE_BY_CIRCULATORY_RENIN_ANGIOTENSIN	15	0.697152	1.53987	0.0395315	0.249458	0.216178
GOCC_CLUSTER_OF_ACTIN_BASED_CELL_PROJECTIONS	105	0.527995	1.53949	0.00618898	0.0751765	0.0651472
GOBP_REGULATION_OF_BODY_FLUID_LEVELS	380	0.486927	1.53918	2.27525e-05	0.00119052	0.00103169
GOBP_PROTEIN_PROCESSING	183	0.502414	1.53898	0.00241279	0.0392848	0.0340438
GOMF_GROWTH_FACTOR_ACTIVITY	99	0.530423	1.53875	0.00380873	0.0534794	0.0463447
GOMF_METALLOENDOPEPTIDASE_ACTIVITY	75	0.542777	1.53872	0.0116881	0.112684	0.0976512
GOBP_REGULATION_OF_PROTEIN_MATURATION	50	0.570713	1.53868	0.0122186	0.11508	0.0997275
GOBP_AMMONIUM_ION_METABOLIC_PROCESS	14	0.706196	1.53806	0.0424597	0.260008	0.22532
GOBP_HEART_TRABECULA_MORPHOGENESIS	28	0.623962	1.53798	0.0330251	0.225647	0.195543
GOMF_TRANSITION_METAL_ION_TRANSMEMBRANE_TRANSPORTER_ACTIVITY	32	0.618581	1.53795	0.0252939	0.18884	0.163647
GOBP_STRIATUM_DEVELOPMENT	13	0.709215	1.5378	0.0361272	0.239881	0.207879
GOBP_NEGATIVE_REGULATION_OF_NEURON_PROJECTION_REGENERATION	12	0.723256	1.53705	0.0409956	0.25533	0.221267
GOBP_CELL_COMMUNICATION_BY_ELECTRICAL_COUPLING	27	0.62773	1.5367	0.0371846	0.241404	0.209198
GOBP_POSITIVE_REGULATION_OF_VASOCONSTRICTION	17	0.677968	1.53669	0.0440341	0.265706	0.230258
GOCC_SPECIFIC_GRANULE_MEMBRANE	77	0.539637	1.53642	0.00971595	0.0999681	0.0866314
GOBP_NEPHRON_EPITHELIUM_DEVELOPMENT	83	0.536111	1.53615	0.0131703	0.121474	0.105268
GOBP_HOMOPHILIC_CELL_ADHESION_VIA_PLASMA_MEMBRANE_ADHESION_MOLECULES	86	0.534694	1.5358	0.0108821	0.107279	0.0929672
GOBP_POSITIVE_REGULATION_OF_PEPTIDYL_TYROSINE_PHOSPHORYLATION	142	0.510817	1.53477	0.00368739	0.0527435	0.045707
GOCC_INTRINSIC_COMPONENT_OF_POSTSYNAPTIC_MEMBRANE	45	0.578117	1.53402	0.0200336	0.157656	0.136623
GOBP_CELLULAR_EXTRAVASATION	58	0.561611	1.53401	0.0203519	0.159532	0.138249
GOBP_REGULATION_OF_TRANS_SYNAPTIC_SIGNALING	261	0.49149	1.53337	0.000811455	0.0180645	0.0156545
GOBP_NEGATIVE_REGULATION_OF_SMOOTH_MUSCLE_CELL_MIGRATION	19	0.662537	1.53311	0.0389972	0.247657	0.214617
GOBP_ESTABLISHMENT_OF_LYMPHOCYTE_POLARITY	12	0.721391	1.53309	0.0424597	0.260008	0.22532
GOBP_RESPONSE_TO_FATTY_ACID	50	0.568528	1.53279	0.0131513	0.121474	0.105268
GOBP_DETOXIFICATION	107	0.523991	1.53275	0.00570345	0.0709686	0.0615007
GOBP_REGULATION_OF_MUSCLE_CONTRACTION	110	0.522915	1.53257	0.00551841	0.0692344	0.0599978
GOBP_VASCULAR_ASSOCIATED_SMOOTH_MUSCLE_CONTRACTION	20	0.659377	1.53245	0.0404463	0.252924	0.219181
GOBP_CARDIAC_CHAMBER_DEVELOPMENT	123	0.517191	1.53234	0.00284729	0.0437968	0.0379538
GOBP_POSITIVE_REGULATION_OF_MAPK_CASCADE	419	0.48276	1.53143	1.3642e-05	0.000787888	0.000682776
GOBP_POSITIVE_REGULATION_OF_RECEPTOR_MEDIATED_ENDOCYTOSIS	42	0.5883	1.53111	0.0136271	0.124144	0.107582
GOBP_REGULATION_OF_RESPONSE_TO_WOUNDING	127	0.514023	1.53105	0.00494337	0.0641172	0.0555633
GOBP_SUBSTRATE_DEPENDENT_CELL_MIGRATION	22	0.646259	1.531	0.0452055	0.26921	0.233295
GOBP_TRANSFORMING_GROWTH_FACTOR_BETA_RECEPTOR_SIGNALING_PATHWAY	163	0.505247	1.53075	0.00308627	0.0461959	0.0400329
GOBP_INOSITOL_LIPID_MEDIATED_SIGNALING	157	0.505529	1.53075	0.0029207	0.0445898	0.0386411
GOBP_BONE_TRABECULA_MORPHOGENESIS	11	0.736634	1.53024	0.0396476	0.249458	0.216178
GOBP_POSITIVE_REGULATION_OF_STEROID_METABOLIC_PROCESS	20	0.658308	1.52997	0.041841	0.258477	0.223993
GOBP_MESONEPHROS_DEVELOPMENT	71	0.540712	1.52956	0.015899	0.136897	0.118634
GOMF_SYMPORTER_ACTIVITY	80	0.536503	1.5295	0.0103799	0.104861	0.0908717
GOBP_POSITIVE_REGULATION_OF_CELL_DIVISION	65	0.548081	1.52934	0.0177213	0.145806	0.126354
GOBP_MUSCLE_ORGAN_DEVELOPMENT	237	0.492585	1.52851	0.000567638	0.0140692	0.0121922
GOBP_CELL_MIGRATION_INVOLVED_IN_HEART_DEVELOPMENT	17	0.674149	1.52803	0.0482955	0.27881	0.241614
GOCC_ACTIN_BASED_CELL_PROJECTION	171	0.502321	1.52756	0.00314898	0.0469053	0.0406476
GOBP_NEGATIVE_REGULATION_OF_TISSUE_REMODELING	15	0.691351	1.52706	0.0424597	0.260008	0.22532
GOBP_CALCIUM_DEPENDENT_CELL_CELL_ADHESION_VIA_PLASMA_MEMBRANE_CELL_ADHESION_MOLECULES	29	0.617012	1.52618	0.0370861	0.24102	0.208866
GOBP_AORTA_MORPHOGENESIS	27	0.623424	1.52616	0.0424967	0.260008	0.22532
GOBP_CYCLOOXYGENASE_PATHWAY	11	0.734618	1.52605	0.0396476	0.249458	0.216178
GOBP_MUSCLE_CELL_PROLIFERATION	162	0.503895	1.52581	0.00281053	0.0434497	0.0376531
GOBP_TAXIS	500	0.477978	1.52558	7.87373e-06	0.000496938	0.000430641
GOBP_REGULATION_OF_TRANSPORTER_ACTIVITY	191	0.497466	1.52557	0.00156801	0.0292272	0.025328
GOBP_HEAD_MORPHOGENESIS	33	0.61088	1.52549	0.0317263	0.220464	0.191051
GOBP_RENAL_SYSTEM_PROCESS	85	0.531753	1.52535	0.0153377	0.134912	0.116914
GOMF_HORMONE_BINDING	51	0.566231	1.52508	0.0233458	0.17623	0.15272
GOBP_POSITIVE_REGULATION_OF_RESPONSE_TO_EXTERNAL_STIMULUS	403	0.481309	1.52473	3.59998e-05	0.0017218	0.0014921
GOBP_MONOVALENT_INORGANIC_ANION_HOMEOSTASIS	10	0.752176	1.52449	0.0378215	0.243373	0.210905
GOBP_NEGATIVE_REGULATION_OF_STRIATED_MUSCLE_CELL_DIFFERENTIATION	29	0.61625	1.52429	0.0370861	0.24102	0.208866
GOCC_NEUROMUSCULAR_JUNCTION	54	0.558082	1.52429	0.019112	0.152746	0.132368
GOBP_CELL_JUNCTION_DISASSEMBLY	19	0.658699	1.52423	0.0417827	0.258378	0.223907
GOCC_CELL_PROJECTION_MEMBRANE	251	0.489146	1.5237	0.000868399	0.0188523	0.0163372
GOBP_CELLULAR_RESPONSE_TO_NUTRIENT	34	0.607886	1.52322	0.0254927	0.189631	0.164332
GOBP_PURINE_CONTAINING_COMPOUND_TRANSMEMBRANE_TRANSPORT	14	0.699244	1.52292	0.0439239	0.265451	0.230037
GOBP_PROTEIN_DNA_COMPLEX_SUBUNIT_ORGANIZATION	227	0.491359	1.5229	0.00162531	0.0297019	0.0257394
GOBP_NITRIC_OXIDE_MEDIATED_SIGNAL_TRANSDUCTION	17	0.671843	1.52281	0.0482955	0.27881	0.241614
GOMF_EXOPEPTIDASE_ACTIVITY	74	0.537078	1.52256	0.0107725	0.107027	0.0927485
GOMF_CELL_ADHESION_MEDIATOR_ACTIVITY	47	0.570748	1.52225	0.0282492	0.202512	0.175495
GOBP_REGULATION_OF_CELL_GROWTH_INVOLVED_IN_CARDIAC_MUSCLE_CELL_DEVELOPMENT	15	0.68914	1.52217	0.0439239	0.265451	0.230037
GOBP_CARDIAC_ATRIUM_MORPHOGENESIS	22	0.642357	1.52175	0.0452055	0.26921	0.233295
GOBP_RELAXATION_OF_MUSCLE	26	0.62904	1.52128	0.0432432	0.262374	0.22737
GOBP_REGULATION_OF_PEPTIDASE_ACTIVITY	347	0.480583	1.52069	0.000214345	0.00694296	0.00601669
GOMF_APOLIPOPROTEIN_BINDING	13	0.701282	1.52059	0.0447977	0.26852	0.232697
GOMF_FERROUS_IRON_BINDING	24	0.6382	1.5204	0.04426	0.266431	0.230886
GOBP_RENAL_TUBULE_DEVELOPMENT	70	0.538389	1.52038	0.0156423	0.136026	0.117879
GOCC_FILOPODIUM	89	0.528346	1.52016	0.00771645	0.0863622	0.0748406
GOBP_TRANSEPITHELIAL_TRANSPORT	22	0.641556	1.51986	0.0452055	0.26921	0.233295
GOBP_RECEPTOR_INTERNALIZATION	85	0.529777	1.51969	0.0158518	0.136683	0.118448
GOBP_BLOOD_VESSEL_REMODELING	36	0.600779	1.51902	0.0295146	0.208647	0.180812
GOBP_CELL_JUNCTION_ASSEMBLY	320	0.480684	1.51833	0.000349637	0.00996326	0.00863406
GOCC_FICOLIN_1_RICH_GRANULE_MEMBRANE	50	0.562793	1.51733	0.0153898	0.134912	0.116914
GOBP_MONONUCLEAR_CELL_MIGRATION	155	0.500907	1.51732	0.00352053	0.0509519	0.0441544
GOBP_REGULATION_OF_LYMPHOCYTE_ACTIVATION	421	0.478714	1.51715	6.65238e-05	0.00277047	0.00240086
GOBP_CELLULAR_RESPONSE_TO_ALDEHYDE	11	0.730318	1.51712	0.0425844	0.260008	0.22532
GOBP_MESENCHYME_DEVELOPMENT	237	0.488898	1.51707	0.000748897	0.0169806	0.0147152
GOBP_RESPONSE_TO_MECHANICAL_STIMULUS	155	0.500821	1.51706	0.00352053	0.0509519	0.0441544
GOBP_POSITIVE_REGULATION_OF_VASCULAR_ASSOCIATED_SMOOTH_MUSCLE_CELL_MIGRATION	15	0.686813	1.51703	0.045388	0.269807	0.233812
GOBP_BONE_REMODELING	73	0.534991	1.51658	0.017882	0.146551	0.127
GOBP_REGULATION_OF_ENDOCRINE_PROCESS	24	0.636205	1.51565	0.04426	0.266431	0.230886
GOMF_METALLOPEPTIDASE_ACTIVITY	132	0.506637	1.51461	0.00428972	0.0584892	0.0506861
GOBP_RESPONSE_TO_NICOTINE	26	0.626276	1.51459	0.0445946	0.267918	0.232175
GOBP_NEGATIVE_REGULATION_OF_MYELOID_CELL_DIFFERENTIATION	78	0.532844	1.51347	0.0130432	0.120985	0.104844
GOBP_REGULATION_OF_HIGH_VOLTAGE_GATED_CALCIUM_CHANNEL_ACTIVITY	11	0.728391	1.51312	0.0440529	0.265706	0.230258
GOBP_HEART_FORMATION	24	0.635079	1.51296	0.0456432	0.270239	0.234187
GOMF_SECONDARY_ACTIVE_TRANSMEMBRANE_TRANSPORTER_ACTIVITY	145	0.502226	1.51185	0.00359116	0.0516082	0.0447232
GOMF_ACTIVE_TRANSMEMBRANE_TRANSPORTER_ACTIVITY	189	0.493642	1.51127	0.00249654	0.0397497	0.0344467
GOBP_PERIPHERAL_NERVOUS_SYSTEM_DEVELOPMENT	60	0.55136	1.51126	0.0156183	0.136011	0.117865
GOBP_REGULATION_OF_T_CELL_CHEMOTAXIS	15	0.684131	1.51111	0.0468521	0.275277	0.238552
GOBP_LYMPHOCYTE_CHEMOTAXIS	51	0.561035	1.51108	0.0259605	0.192144	0.16651
GOBP_REGULATION_OF_GLUCOSE_TRANSMEMBRANE_TRANSPORT	60	0.55101	1.5103	0.015801	0.13663	0.118402
GOBP_CELLULAR_RESPONSE_TO_MOLECULE_OF_BACTERIAL_ORIGIN	166	0.496694	1.50942	0.00374713	0.0532249	0.0461241
GOBP_TRANSITION_METAL_ION_TRANSPORT	105	0.51751	1.50892	0.00905437	0.095242	0.0825358
GOBP_RESPONSE_TO_PEPTIDE_HORMONE	336	0.477481	1.50845	0.000372792	0.0104578	0.00906266
GOBP_EPITHELIAL_TO_MESENCHYMAL_TRANSITION	136	0.502766	1.50842	0.00417138	0.0570535	0.049442
GOBP_REGULATION_OF_URINE_VOLUME	13	0.695247	1.50751	0.0491329	0.281247	0.243726
GOBP_NEGATIVE_REGULATION_OF_OXIDATIVE_STRESS_INDUCED_CELL_DEATH	33	0.603321	1.50662	0.0430108	0.261741	0.226822
GOBP_REGULATION_OF_MUSCLE_SYSTEM_PROCESS	165	0.496204	1.50635	0.00466225	0.0620484	0.0537705
GOBP_CARDIAC_MUSCLE_TISSUE_DEVELOPMENT	154	0.497858	1.50596	0.00288405	0.0442511	0.0383475
GOBP_POSITIVE_REGULATION_OF_PRODUCTION_OF_MIRNAS_INVOLVED_IN_GENE_SILENCING_BY_MIRNA	11	0.724798	1.50566	0.0455213	0.27004	0.234014
GOBP_INFLAMMATORY_RESPONSE_TO_ANTIGENIC_STIMULUS	37	0.593794	1.50549	0.0231455	0.175151	0.151784
GOBP_ASTROCYTE_DEVELOPMENT	31	0.607785	1.50522	0.041555	0.257229	0.222912
GOBP_NEGATIVE_REGULATION_OF_BONE_RESORPTION	11	0.724555	1.50515	0.0455213	0.27004	0.234014
GOBP_RESPONSE_TO_AXON_INJURY	60	0.548958	1.50467	0.016349	0.138694	0.120191
GOBP_HORMONE_CATABOLIC_PROCESS	10	0.742364	1.50461	0.0468986	0.275277	0.238552
GOBP_EMBRYONIC_EYE_MORPHOGENESIS	28	0.610362	1.50446	0.0449141	0.26852	0.232697
GOBP_REGULATION_OF_PHAGOCYTOSIS	81	0.526088	1.50413	0.0134681	0.123246	0.106804
GOBP_RESPONSE_TO_CARBOHYDRATE	165	0.495418	1.50397	0.00482164	0.0631632	0.0547366
GOBP_DENDRITIC_CELL_ANTIGEN_PROCESSING_AND_PRESENTATION	14	0.690327	1.5035	0.0497804	0.282443	0.244762
GOBP_POSITIVE_REGULATION_OF_CARDIOCYTE_DIFFERENTIATION	14	0.690151	1.50312	0.0497804	0.282443	0.244762
GOMF_GLYCOLIPID_BINDING	24	0.630412	1.50184	0.0484094	0.27881	0.241614
GOMF_PEPTIDASE_ACTIVITY	440	0.473018	1.5018	4.55455e-05	0.00205022	0.0017767
GOBP_SYNAPTIC_MEMBRANE_ADHESION	14	0.689438	1.50157	0.0497804	0.282443	0.244762
GOMF_PEPTIDE_HORMONE_BINDING	25	0.625366	1.50129	0.045082	0.26921	0.233295
GOCC_PLASMA_MEMBRANE_RAFT	84	0.523037	1.50097	0.0115942	0.112132	0.0971724
GOBP_REGULATION_OF_MONONUCLEAR_CELL_MIGRATION	96	0.518246	1.50096	0.0104913	0.105296	0.0912486
GOBP_NEGATIVE_REGULATION_OF_MONONUCLEAR_CELL_MIGRATION	20	0.645562	1.50034	0.0474198	0.27648	0.239595
GOMF_RETINOL_BINDING	11	0.722132	1.50012	0.0499266	0.282566	0.244869
GOBP_CELLULAR_RESPONSE_TO_VASCULAR_ENDOTHELIAL_GROWTH_FACTOR_STIMULUS	60	0.547215	1.49989	0.0170797	0.142261	0.123282
GOBP_REGULATION_OF_CELL_JUNCTION_ASSEMBLY	144	0.498301	1.49958	0.00322655	0.0477124	0.0413471
GOBP_REGULATION_OF_KERATINOCYTE_PROLIFERATION	31	0.605233	1.4989	0.041555	0.257229	0.222912
GOBP_POSITIVE_REGULATION_OF_AMINE_TRANSPORT	20	0.644939	1.49889	0.0474198	0.27648	0.239595
GOBP_REGULATION_OF_TISSUE_REMODELING	62	0.544194	1.49886	0.0174783	0.144598	0.125307
GOBP_SENSORY_ORGAN_DEVELOPMENT	380	0.474128	1.49873	8.04936e-05	0.00315886	0.00273744
GOMF_OPSONIN_BINDING	10	0.739181	1.49816	0.0468986	0.275277	0.238552
GOBP_POSITIVE_REGULATION_OF_POTASSIUM_ION_TRANSPORT	28	0.607662	1.49781	0.0449141	0.26852	0.232697
GOBP_ACTIN_MEDIATED_CELL_CONTRACTION	80	0.525351	1.49771	0.0162132	0.138049	0.119632
GOBP_REGULATION_OF_LIPID_LOCALIZATION	128	0.503823	1.49761	0.00718099	0.0824798	0.0714761
GOBP_KIDNEY_MORPHOGENESIS	69	0.53164	1.4976	0.0202695	0.159288	0.138037
GOBP_NEGATIVE_REGULATION_OF_MYELOID_LEUKOCYTE_DIFFERENTIATION	42	0.575325	1.49734	0.0200075	0.157656	0.136623
GOBP_IRON_ION_TRANSPORT	67	0.535409	1.4969	0.018056	0.14737	0.127709
GOBP_SULFUR_COMPOUND_METABOLIC_PROCESS	316	0.47506	1.49544	0.000276385	0.00833511	0.00722313
GOBP_MESENCHYMAL_CELL_PROLIFERATION	36	0.59113	1.49463	0.0342556	0.231983	0.201034
GOBP_XENOBIOTIC_TRANSPORT	27	0.610227	1.49385	0.0464807	0.273611	0.237108
GOBP_IRON_ION_HOMEOSTASIS	74	0.526931	1.49379	0.0147367	0.132091	0.114468
GOBP_DIGESTIVE_SYSTEM_DEVELOPMENT	97	0.514298	1.49378	0.0172362	0.142981	0.123906
GOBP_INORGANIC_ION_IMPORT_ACROSS_PLASMA_MEMBRANE	58	0.546792	1.49353	0.0302526	0.212149	0.183846
GOBP_NEGATIVE_REGULATION_OF_PROTEIN_AUTOPHOSPHORYLATION	10	0.736843	1.49342	0.0484115	0.27881	0.241614
GOBP_NEGATIVE_REGULATION_OF_NOTCH_SIGNALING_PATHWAY	35	0.592564	1.49311	0.0374873	0.243112	0.210678
GOBP_CELLULAR_RESPONSE_TO_HORMONE_STIMULUS	478	0.468763	1.49267	2.53736e-05	0.00129448	0.00112178
GOBP_ENDOTHELIAL_CELL_PROLIFERATION	130	0.501223	1.49262	0.0046369	0.0618456	0.0535947
GOBP_WATER_SOLUBLE_VITAMIN_METABOLIC_PROCESS	74	0.526199	1.49171	0.0152537	0.134843	0.116854
GOBP_ORGANIC_ACID_TRANSMEMBRANE_TRANSPORT	106	0.510677	1.49149	0.00756906	0.0852158	0.0738471
GOBP_MULTICELLULAR_ORGANISMAL_RESPONSE_TO_STRESS	39	0.580149	1.4908	0.0326797	0.224876	0.194876
GOBP_NEURAL_CREST_CELL_DIFFERENTIATION	74	0.525465	1.48964	0.0154261	0.134912	0.116914
GOBP_NEGATIVE_REGULATION_OF_BLOOD_PRESSURE	26	0.615446	1.4884	0.0472973	0.27648	0.239595
GOBP_TISSUE_MIGRATION	285	0.474426	1.48752	0.00132966	0.0260903	0.0226096
GOMF_EXOGENOUS_PROTEIN_BINDING	69	0.527738	1.4866	0.0209746	0.16254	0.140855
GOBP_RESPONSE_TO_PROSTAGLANDIN	25	0.619131	1.48632	0.0464481	0.273611	0.237108
GOBP_REGULATION_OF_MUSCLE_CELL_DIFFERENTIATION	112	0.504834	1.48546	0.0116803	0.112684	0.0976512
GOBP_DETECTION_OF_STIMULUS_INVOLVED_IN_SENSORY_PERCEPTION	40	0.577553	1.48536	0.0327654	0.224876	0.194876
GOBP_RESPONSE_TO_DEXAMETHASONE	30	0.599105	1.48487	0.0492021	0.281247	0.243726
GOBP_NEGATIVE_REGULATION_OF_CYSTEINE_TYPE_ENDOPEPTIDASE_ACTIVITY	68	0.528124	1.48393	0.0294464	0.208406	0.180602
GOBP_REGULATION_OF_CELL_ADHESION_MEDIATED_BY_INTEGRIN	42	0.570143	1.48385	0.0322997	0.223434	0.193626
GOBP_NEGATIVE_REGULATION_OF_LEUKOCYTE_MIGRATION	38	0.581852	1.48334	0.0327654	0.224876	0.194876
GOBP_REGULATION_OF_MYELINATION	38	0.58172	1.483	0.0327654	0.224876	0.194876
GOBP_CELLULAR_RESPONSE_TO_CADMIUM_ION	34	0.591811	1.48294	0.0453939	0.269807	0.233812
GOBP_CELLULAR_RESPONSE_TO_KETONE	76	0.52094	1.48184	0.0195954	0.156183	0.135346
GOBP_EYE_PHOTORECEPTOR_CELL_DIFFERENTIATION	26	0.612476	1.48122	0.0472973	0.27648	0.239595
GOBP_POSITIVE_REGULATION_OF_PROTEIN_TYROSINE_KINASE_ACTIVITY	50	0.54927	1.48087	0.0349127	0.234103	0.202871
GOBP_KERATAN_SULFATE_BIOSYNTHETIC_PROCESS	26	0.612314	1.48083	0.0472973	0.27648	0.239595
GOBP_REGULATION_OF_HORMONE_LEVELS	378	0.468953	1.48056	0.000516054	0.0132213	0.0114575
GOBP_REGULATION_OF_LIPID_TRANSPORT	102	0.508903	1.48023	0.0115798	0.112132	0.0971724
GOBP_ACTIN_FILAMENT_BASED_MOVEMENT	106	0.506805	1.48018	0.00865714	0.0924939	0.0801543
GOBP_CARBOHYDRATE_TRANSMEMBRANE_TRANSPORT	87	0.515272	1.48	0.0132661	0.121945	0.105676
GOBP_RESPONSE_TO_INTERLEUKIN_7	33	0.592613	1.47988	0.0483871	0.27881	0.241614
GOMF_CYSTEINE_TYPE_ENDOPEPTIDASE_INHIBITOR_ACTIVITY	36	0.584993	1.47911	0.0382082	0.244676	0.212034
GOBP_LYMPHOCYTE_MIGRATION	95	0.510795	1.47863	0.0157165	0.136284	0.118102
GOBP_ANTIGEN_RECEPTOR_MEDIATED_SIGNALING_PATHWAY	273	0.472139	1.4784	0.0029378	0.0446283	0.0386744
GOBP_NEGATIVE_REGULATION_OF_WOUND_HEALING	54	0.54107	1.47783	0.0338983	0.229818	0.199158
GOBP_OVULATION_CYCLE	44	0.560478	1.47779	0.0358974	0.239656	0.207683
GOMF_PHOSPHORIC_DIESTER_HYDROLASE_ACTIVITY	73	0.521239	1.4776	0.0262151	0.193128	0.167362
GOBP_REGULATION_OF_OSTEOBLAST_DIFFERENTIATION	100	0.509822	1.47755	0.0167458	0.140092	0.121402
GOBP_ANIMAL_ORGAN_FORMATION	47	0.55343	1.47606	0.0403531	0.25284	0.219109
GOBP_ODONTOGENESIS	101	0.50819	1.4754	0.0111103	0.108654	0.0941586
GOBP_KIDNEY_EPITHELIUM_DEVELOPMENT	104	0.506839	1.47517	0.0166512	0.139833	0.121178
GOBP_REGULATION_OF_FATTY_ACID_OXIDATION	27	0.602533	1.47502	0.0491368	0.281247	0.243726
GOBP_CARDIAC_SEPTUM_MORPHOGENESIS	53	0.540593	1.47425	0.03663	0.240095	0.208064
GOBP_EXOCRINE_SYSTEM_DEVELOPMENT	36	0.583058	1.47422	0.0382082	0.244676	0.212034
GOBP_CARDIAC_SEPTUM_DEVELOPMENT	80	0.516943	1.47374	0.0198279	0.15744	0.136436
GOBP_RETINA_DEVELOPMENT_IN_CAMERA_TYPE_EYE	94	0.510247	1.47355	0.0153377	0.134912	0.116914
GOBP_REGULATION_OF_PHOSPHOLIPASE_ACTIVITY	51	0.546829	1.47282	0.0347826	0.233486	0.202337
GOBP_RESPONSE_TO_MONOSACCHARIDE	146	0.488993	1.47155	0.0107906	0.107027	0.0927485
GOBP_CRANIAL_SKELETAL_SYSTEM_DEVELOPMENT	53	0.539511	1.4713	0.03663	0.240095	0.208064
GOBP_PEPTIDYL_TYROSINE_MODIFICATION	296	0.468247	1.47102	0.00113757	0.0229841	0.0199178
GOBP_NON_CANONICAL_WNT_SIGNALING_PATHWAY	142	0.48958	1.47096	0.00952349	0.0986123	0.0854564
GOBP_VASODILATION	26	0.607825	1.46997	0.0486486	0.27965	0.242342
GOBP_NEGATIVE_REGULATION_OF_CELL_DIFFERENTIATION	493	0.460778	1.46869	0.000100234	0.0037669	0.00326436
GOBP_NEGATIVE_REGULATION_OF_EPITHELIAL_CELL_PROLIFERATION	108	0.502563	1.46846	0.00846053	0.0921625	0.0798671
GOBP_REGULATION_OF_G_PROTEIN_COUPLED_RECEPTOR_SIGNALING_PATHWAY	99	0.506175	1.46841	0.00994555	0.10141	0.0878808
GOCC_CAVEOLA	62	0.533109	1.46833	0.0223882	0.170877	0.14808
GOBP_REGULATION_OF_NEUTROPHIL_MIGRATION	38	0.57592	1.46821	0.0353866	0.236503	0.204951
GOBP_POSITIVE_REGULATION_OF_PROTEIN_BINDING	75	0.51784	1.46802	0.0231436	0.175151	0.151784
GOBP_LIMBIC_SYSTEM_DEVELOPMENT	65	0.526052	1.46787	0.0321429	0.2226	0.192903
GOBP_MUSCLE_TISSUE_DEVELOPMENT	283	0.468187	1.46778	0.00142396	0.0275	0.0238312
GOBP_RESPONSE_TO_ORGANOPHOSPHORUS	91	0.508523	1.46748	0.0148406	0.132634	0.114939
GOBP_CARDIAC_VENTRICLE_DEVELOPMENT	89	0.510027	1.46745	0.0165373	0.139456	0.120851
GOBP_NEGATIVE_REGULATION_OF_HYDROLASE_ACTIVITY	334	0.464098	1.46743	0.00052482	0.0132599	0.0114909
GOBP_RESPONSE_TO_ACID_CHEMICAL	96	0.50659	1.4672	0.015609	0.136011	0.117865
GOBP_CARDIAC_MUSCLE_CELL_ACTION_POTENTIAL	52	0.541247	1.46709	0.0369914	0.240916	0.208775
GOBP_NEURON_RECOGNITION	33	0.587408	1.46688	0.0497312	0.282443	0.244762
GOBP_AMEBOIDAL_TYPE_CELL_MIGRATION	372	0.464266	1.4666	0.000701303	0.0163246	0.0141468
GOBP_DIGESTIVE_TRACT_MORPHOGENESIS	34	0.584881	1.46557	0.0493992	0.281847	0.244246
GOCC_VACUOLAR_LUMEN	145	0.486753	1.46527	0.0063307	0.076594	0.0663756
GOBP_PLATELET_AGGREGATION	50	0.543379	1.46499	0.042394	0.260008	0.22532
GOBP_POSITIVE_REGULATION_OF_FIBROBLAST_PROLIFERATION	39	0.569449	1.4633	0.0431373	0.262251	0.227264
GOBP_MONOVALENT_INORGANIC_CATION_HOMEOSTASIS	118	0.493397	1.4628	0.0155021	0.135383	0.117322
GOBP_CELLULAR_RESPONSE_TO_BIOTIC_STIMULUS	190	0.476853	1.46275	0.00750648	0.0851013	0.0737479
GOBP_REGULATION_OF_NEURON_PROJECTION_DEVELOPMENT	343	0.462639	1.46272	0.000887077	0.0191897	0.0166296
GOBP_SENSORY_ORGAN_MORPHOGENESIS	179	0.478909	1.46268	0.00463249	0.0618456	0.0535947
GOCC_TERTIARY_GRANULE_MEMBRANE	60	0.533458	1.46219	0.030525	0.213815	0.18529
GOBP_CELLULAR_MODIFIED_AMINO_ACID_METABOLIC_PROCESS	162	0.482746	1.46177	0.00636994	0.0769167	0.0666552
GOBP_MULTICELLULAR_ORGANISMAL_HOMEOSTASIS	408	0.461722	1.46139	0.000302102	0.00884912	0.00766856
GOBP_REGULATION_OF_STEROID_METABOLIC_PROCESS	98	0.502751	1.46125	0.0243759	0.182655	0.158287
GOBP_RESPONSE_TO_VITAMIN	70	0.517435	1.46121	0.036215	0.239944	0.207933
GOBP_TISSUE_HOMEOSTASIS	208	0.474016	1.45973	0.00278153	0.0431102	0.0373589
GOMF_SODIUM_ION_TRANSMEMBRANE_TRANSPORTER_ACTIVITY	67	0.522039	1.45952	0.0344828	0.232129	0.201161
GOBP_ADENYLATE_CYCLASE_MODULATING_G_PROTEIN_COUPLED_RECEPTOR_SIGNALING_PATHWAY	125	0.490799	1.45944	0.00699372	0.0811973	0.0703648
GOBP_RESPONSE_TO_CAMP	66	0.52275	1.45873	0.0333731	0.227517	0.197164
GOBP_POSITIVE_REGULATION_OF_SYNAPTIC_TRANSMISSION	97	0.501905	1.45779	0.0223558	0.170864	0.148069
GOBP_VITAMIN_METABOLIC_PROCESS	107	0.498239	1.45742	0.0151448	0.134372	0.116445
GOBP_EPITHELIAL_CELL_DIFFERENTIATION_INVOLVED_IN_KIDNEY_DEVELOPMENT	37	0.574823	1.45739	0.0460526	0.271875	0.235604
GOBP_POSITIVE_REGULATION_OF_ORGAN_GROWTH	35	0.578346	1.45728	0.0448549	0.26852	0.232697
GOCC_RECEPTOR_COMPLEX	282	0.465224	1.45695	0.00161587	0.0296902	0.0257292
GOBP_REGULATION_OF_CARDIAC_MUSCLE_CONTRACTION	56	0.533161	1.45655	0.0386473	0.246455	0.213576
GOBP_BONE_RESORPTION	52	0.537189	1.45609	0.0394575	0.249458	0.216178
GOBP_LUNG_ALVEOLUS_DEVELOPMENT	35	0.577839	1.456	0.0448549	0.26852	0.232697
GOBP_CELLULAR_RESPONSE_TO_ALCOHOL	72	0.513643	1.45584	0.0393064	0.249103	0.21587
GOBP_RESPONSE_TO_PEPTIDE	408	0.459552	1.45452	0.000357447	0.010131	0.00877941
GOBP_REGULATION_OF_WOUND_HEALING	102	0.500032	1.45442	0.016144	0.137652	0.119287
GOBP_NEGATIVE_REGULATION_OF_TRANSPORT	319	0.460897	1.4544	0.00161982	0.0296902	0.0257292
GOBP_RETINA_HOMEOSTASIS	53	0.533164	1.45399	0.040293	0.25274	0.219022
GOBP_REGULATION_OF_STRIATED_MUSCLE_CONTRACTION	62	0.527826	1.45378	0.0338983	0.229818	0.199158
GOMF_LIPASE_ACTIVITY	102	0.499784	1.4537	0.016144	0.137652	0.119287
GOMF_CARBOXYLIC_ESTER_HYDROLASE_ACTIVITY	109	0.495326	1.45318	0.0152101	0.134755	0.116778
GOBP_REGULATION_OF_EXTENT_OF_CELL_GROWTH	83	0.506928	1.45253	0.0287687	0.205031	0.177678
GOBP_CELLULAR_ALDEHYDE_METABOLIC_PROCESS	50	0.53825	1.45116	0.0473815	0.27648	0.239595
GOMF_PRIMARY_ACTIVE_TRANSMEMBRANE_TRANSPORTER_ACTIVITY	44	0.550334	1.45104	0.0461538	0.27221	0.235894
GOBP_TEMPERATURE_HOMEOSTASIS	136	0.483263	1.44991	0.00887232	0.093973	0.081436
GOBP_CELLULAR_RESPONSE_TO_LIPID	442	0.456356	1.44958	0.000179415	0.00603941	0.00523369
GOBP_BRANCHING_MORPHOGENESIS_OF_AN_EPITHELIAL_TUBE	114	0.491064	1.44796	0.0161179	0.137652	0.119287
GOMF_VITAMIN_BINDING	111	0.493535	1.44784	0.013714	0.124381	0.107787
GOBP_CELLULAR_RESPONSE_TO_DRUG	54	0.529517	1.44627	0.0399516	0.250855	0.217388
GOBP_REGULATION_OF_CELL_SUBSTRATE_ADHESION	190	0.471454	1.44618	0.00861	0.0924346	0.0801029
GOBP_REGULATION_OF_SYNAPTIC_PLASTICITY	116	0.488798	1.44607	0.012097	0.114463	0.0991927
GOBP_POSITIVE_REGULATION_OF_NUCLEAR_DIVISION	45	0.54496	1.44604	0.0494924	0.282116	0.244479
GOBP_REGULATION_OF_PEPTIDYL_TYROSINE_PHOSPHORYLATION	205	0.469977	1.44554	0.00474542	0.0627462	0.0543752
GOBP_HEART_GROWTH	71	0.51098	1.44545	0.039489	0.249458	0.216178
GOBP_CENTRAL_NERVOUS_SYSTEM_NEURON_DEVELOPMENT	54	0.528824	1.44438	0.0399516	0.250855	0.217388
GOBP_REGULATION_OF_LYMPHOCYTE_MIGRATION	55	0.527406	1.44021	0.0458384	0.271133	0.234961
GOBP_REGULATION_OF_PROTEIN_BINDING	172	0.47368	1.43991	0.0104918	0.105296	0.0912486
GOBP_RESPONSE_TO_MOLECULE_OF_BACTERIAL_ORIGIN	277	0.459428	1.43937	0.00151826	0.0287765	0.0249374
GOBP_REGULATION_OF_PRODUCTION_OF_MOLECULAR_MEDIATOR_OF_IMMUNE_RESPONSE	120	0.485235	1.43914	0.0274725	0.198886	0.172353
GOBP_COLLAGEN_METABOLIC_PROCESS	88	0.500608	1.43874	0.0367394	0.240555	0.208462
GOBP_RESPONSE_TO_PURINE_CONTAINING_COMPOUND	101	0.495484	1.43851	0.0189213	0.151816	0.131563
GOBP_CARBOHYDRATE_DERIVATIVE_CATABOLIC_PROCESS	167	0.473486	1.43849	0.00858805	0.0924346	0.0801029
GOCC_CELL_SUBSTRATE_JUNCTION	406	0.453626	1.43758	0.000522701	0.0132599	0.0114909
GOBP_PHENOL_CONTAINING_COMPOUND_METABOLIC_PROCESS	68	0.511622	1.43756	0.0388693	0.2471	0.214135
GOBP_NEUROTRANSMITTER_TRANSPORT	130	0.482719	1.43752	0.0108041	0.107027	0.0927485
GOBP_REGULATION_OF_HORMONE_SECRETION	190	0.468519	1.43718	0.00924191	0.0962227	0.0833856
GOBP_REGULATION_OF_NERVOUS_SYSTEM_PROCESS	81	0.502642	1.4371	0.0344037	0.231993	0.201043
GOBP_ADAPTIVE_THERMOGENESIS	120	0.484528	1.43704	0.0274725	0.198886	0.172353
GOBP_O_GLYCAN_PROCESSING	46	0.540878	1.43699	0.0481013	0.27881	0.241614
GOBP_REGULATION_OF_SYSTEM_PROCESS	371	0.454084	1.43511	0.000896365	0.0192546	0.0166858
GOBP_NEGATIVE_REGULATION_OF_LOCOMOTION	272	0.458098	1.43447	0.0019881	0.0339977	0.029462
GOBP_POSITIVE_REGULATION_OF_LIPID_LOCALIZATION	80	0.503012	1.43402	0.0344037	0.231993	0.201043
GOCC_ACTOMYOSIN	66	0.513753	1.43362	0.0429082	0.261638	0.226732
GOMF_AMINO_ACID_TRANSMEMBRANE_TRANSPORTER_ACTIVITY	47	0.537087	1.43247	0.0491803	0.281247	0.243726
GOBP_REGULATION_OF_NUCLEAR_DIVISION	115	0.484588	1.43084	0.0263271	0.193487	0.167674
GOBP_REGULATION_OF_EPITHELIAL_CELL_APOPTOTIC_PROCESS	69	0.507855	1.43059	0.0410317	0.25533	0.221267
GOBP_RESPONSE_TO_OXYGEN_LEVELS	338	0.452237	1.42923	0.00170997	0.0306992	0.0266037
GOBP_ACTION_POTENTIAL	80	0.501208	1.42888	0.0412844	0.256332	0.222135
GOBP_RESPONSE_TO_CADMIUM_ION	54	0.523092	1.42872	0.0472155	0.27648	0.239595
GOBP_POSITIVE_REGULATION_OF_HORMONE_SECRETION	94	0.494671	1.42857	0.0343643	0.231993	0.201043
GOCC_SARCOPLASM	59	0.522797	1.42828	0.0403917	0.25284	0.219109
GOBP_REGULATION_OF_TRANSMEMBRANE_TRANSPORT	363	0.452153	1.4282	0.00103615	0.0212696	0.018432
GOBP_DEVELOPMENT_OF_PRIMARY_FEMALE_SEXUAL_CHARACTERISTICS	70	0.505182	1.4266	0.0443925	0.266966	0.23135
GOBP_REGULATION_OF_INFLAMMATORY_RESPONSE	263	0.456892	1.42579	0.00450314	0.060857	0.0527381
GOBP_CELLULAR_RESPONSE_TO_REACTIVE_OXYGEN_SPECIES	133	0.475865	1.42474	0.0208223	0.161769	0.140187
GOBP_REGULATION_OF_AXONOGENESIS	123	0.480815	1.42457	0.0287611	0.205031	0.177678
GOBP_CARDIOCYTE_DIFFERENTIATION	104	0.489312	1.42416	0.0293785	0.208166	0.180394
GOBP_POSITIVE_REGULATION_OF_JNK_CASCADE	80	0.498653	1.4216	0.0424312	0.260008	0.22532
GOBP_REGULATION_OF_SYNAPSE_STRUCTURE_OR_ACTIVITY	142	0.473069	1.42136	0.0181595	0.14737	0.127709
GOBP_NEGATIVE_REGULATION_OF_RESPONSE_TO_EXTERNAL_STIMULUS	275	0.453769	1.42098	0.0038515	0.053833	0.0466512
GOBP_POSITIVE_REGULATION_OF_CELL_SUBSTRATE_ADHESION	109	0.483947	1.41979	0.03	0.211103	0.18294
GOCC_CONTRACTILE_FIBER	161	0.468009	1.41712	0.0107208	0.107027	0.0927485
GOBP_POSITIVE_REGULATION_OF_PRODUCTION_OF_MOLECULAR_MEDIATOR_OF_IMMUNE_RESPONSE	82	0.494935	1.41647	0.0425287	0.260008	0.22532
GOBP_SYNAPTIC_SIGNALING	415	0.446586	1.41579	0.00151388	0.0287765	0.0249374
GOBP_REGULATION_OF_EXTRINSIC_APOPTOTIC_SIGNALING_PATHWAY	131	0.474208	1.4139	0.01869	0.150355	0.130296
GOBP_SODIUM_ION_TRANSPORT	136	0.471252	1.41387	0.0272035	0.198419	0.171948
GOBP_STEROID_BIOSYNTHETIC_PROCESS	147	0.468823	1.41318	0.0200354	0.157656	0.136623
GOBP_POSITIVE_REGULATION_OF_CATION_TRANSMEMBRANE_TRANSPORT	101	0.486698	1.41301	0.0306122	0.214088	0.185527
GOBP_CELLULAR_RESPONSE_TO_PEPTIDE_HORMONE_STIMULUS	249	0.453579	1.41273	0.00590702	0.0730561	0.0633097
GOCC_CELL_CELL_JUNCTION	393	0.446235	1.41253	0.00163026	0.0297037	0.0257409
GOCC_POSTSYNAPSE	407	0.445679	1.41192	0.000818738	0.018095	0.0156809
GOBP_REGULATION_OF_CALCIUM_ION_TRANSMEMBRANE_TRANSPORT	103	0.48457	1.41172	0.0325477	0.224389	0.194453
GOBP_POSITIVE_REGULATION_OF_TRANSMEMBRANE_TRANSPORT	155	0.46604	1.4117	0.0134181	0.122972	0.106566
GOMF_CYTOKINE_RECEPTOR_ACTIVITY	70	0.499891	1.41166	0.0478972	0.278204	0.241088
GOBP_POSITIVE_REGULATION_OF_NEURON_PROJECTION_DEVELOPMENT	124	0.475176	1.41152	0.0297357	0.209484	0.181537
GOBP_MAINTENANCE_OF_LOCATION	270	0.450901	1.4111	0.00653417	0.0777082	0.0673411
GOBP_ENSHEATHMENT_OF_NEURONS	108	0.482194	1.40894	0.0335946	0.228772	0.198252
GOMF_ORGANIC_ACID_BINDING	76	0.495171	1.40854	0.0438293	0.265404	0.229996
GOBP_SEQUESTERING_OF_CALCIUM_ION	96	0.486158	1.40803	0.0421893	0.259842	0.225176
GOBP_POSITIVE_REGULATION_OF_CELL_ADHESION	362	0.445516	1.40786	0.00238031	0.0389632	0.0337651
GOBP_NEGATIVE_REGULATION_OF_EPITHELIAL_CELL_MIGRATION	67	0.502736	1.40555	0.0499405	0.282566	0.244869
GOBP_ENTRY_INTO_HOST	138	0.467955	1.40466	0.0236959	0.178653	0.154819
GOBP_REGULATION_OF_ANIMAL_ORGAN_MORPHOGENESIS	154	0.464296	1.40444	0.0118111	0.113489	0.0983481
GOBP_ENDOTHELIAL_CELL_MIGRATION	207	0.456485	1.40386	0.00858281	0.0924346	0.0801029
GOBP_MUSCLE_CELL_DIFFERENTIATION	265	0.449483	1.40349	0.00372644	0.0530541	0.0459762
GOBP_NEGATIVE_REGULATION_OF_MAP_KINASE_ACTIVITY	67	0.501838	1.40304	0.0499405	0.282566	0.244869
GOBP_HORMONE_TRANSPORT	230	0.452945	1.4029	0.00727248	0.0830637	0.0719822
GOBP_CENTRAL_NERVOUS_SYSTEM_NEURON_DIFFERENTIATION	108	0.47986	1.40212	0.0380739	0.244328	0.211732
GOBP_POSITIVE_REGULATION_OF_NERVOUS_SYSTEM_DEVELOPMENT	194	0.456955	1.40148	0.012586	0.117297	0.101648
GOBP_MULTI_MULTICELLULAR_ORGANISM_PROCESS	146	0.465377	1.40048	0.0262535	0.193178	0.167406
GOBP_REGULATION_OF_SECRETION	445	0.440513	1.39904	0.000623206	0.0150345	0.0130287
GOBP_STRIATED_MUSCLE_CONTRACTION	119	0.47212	1.39891	0.0307692	0.214788	0.186133
GOBP_OSTEOBLAST_DIFFERENTIATION	186	0.457922	1.39881	0.0181122	0.14737	0.127709
GOBP_SOMITE_DEVELOPMENT	69	0.496472	1.39853	0.0480657	0.27881	0.241614
GOMF_LIPID_TRANSPORTER_ACTIVITY	120	0.471394	1.39809	0.032967	0.225582	0.195487
GOBP_REGULATION_OF_ANATOMICAL_STRUCTURE_SIZE	397	0.441066	1.39741	0.00229836	0.0381316	0.0330444
GOBP_REGULATION_OF_CELL_SHAPE	137	0.464919	1.39541	0.0337691	0.22945	0.198839
GOBP_POSITIVE_REGULATION_OF_DEVELOPMENTAL_GROWTH	114	0.47312	1.39504	0.0364641	0.240095	0.208064
GOBP_DNA_CONFORMATION_CHANGE	288	0.44434	1.3944	0.0048281	0.0631632	0.0547366
GOBP_SECOND_MESSENGER_MEDIATED_SIGNALING	219	0.450471	1.39414	0.0119843	0.113776	0.0985975
GOBP_NEGATIVE_REGULATION_OF_ANION_TRANSPORT	152	0.459897	1.39199	0.02897	0.205986	0.178506
GOBP_POSITIVE_REGULATION_OF_STRESS_ACTIVATED_PROTEIN_KINASE_SIGNALING_CASCADE	108	0.476123	1.3912	0.0414334	0.256996	0.22271
GOMF_ENZYME_INHIBITOR_ACTIVITY	288	0.442991	1.39017	0.00543636	0.0686214	0.0594666
GOBP_CELLULAR_KETONE_METABOLIC_PROCESS	206	0.450965	1.3873	0.0150553	0.133966	0.116094
GOBP_CELLULAR_RESPONSE_TO_CHEMICAL_STRESS	298	0.441151	1.38654	0.00861659	0.0924346	0.0801029
GOBP_ANATOMICAL_STRUCTURE_HOMEOSTASIS	389	0.437772	1.38599	0.00304886	0.0458602	0.039742
GOBP_REGULATION_OF_CELL_SIZE	143	0.458715	1.37916	0.032538	0.224389	0.194453
GOBP_NEGATIVE_REGULATION_OF_ION_TRANSPORT	222	0.445115	1.37899	0.0148041	0.132501	0.114824
GOBP_REGULATION_OF_LIPID_METABOLIC_PROCESS	331	0.435839	1.37678	0.00456735	0.0615888	0.0533722
GOBP_FOREBRAIN_DEVELOPMENT	256	0.441438	1.37677	0.00826866	0.0905559	0.0784748
GOBP_NEGATIVE_REGULATION_OF_NEURON_DEATH	145	0.457294	1.37659	0.0346696	0.232982	0.2019
GOBP_CELLULAR_RESPONSE_TO_ORGANIC_CYCLIC_COMPOUND	413	0.434203	1.37584	0.0015696	0.0292272	0.025328
GOBP_FATTY_ACID_TRANSPORT	108	0.470243	1.37402	0.0459127	0.27131	0.235115
GOMF_CALMODULIN_BINDING	140	0.457506	1.37384	0.0390879	0.247976	0.214893
GOBP_ORGANIC_HYDROXY_COMPOUND_BIOSYNTHETIC_PROCESS	192	0.44703	1.37198	0.0274841	0.198886	0.172353
GOBP_GLYCOPROTEIN_METABOLIC_PROCESS	337	0.433985	1.37099	0.0060017	0.0734848	0.0636812
GOBP_REGULATION_OF_EPITHELIAL_CELL_MIGRATION	219	0.442826	1.37048	0.0190492	0.152443	0.132106
GOCC_FICOLIN_1_RICH_GRANULE	172	0.45075	1.37021	0.0278373	0.200494	0.173746
GOBP_CELL_GROWTH	382	0.433019	1.36909	0.00432334	0.0588166	0.0509699
GOBP_MUSCLE_CELL_DEVELOPMENT	114	0.464144	1.36858	0.0475138	0.276765	0.239841
GOBP_REPRODUCTIVE_SYSTEM_DEVELOPMENT	323	0.433168	1.36829	0.00798217	0.0883668	0.0765778
GOCC_DISTAL_AXON	206	0.444566	1.36761	0.0207539	0.161442	0.139904
GOBP_LEUKOCYTE_CELL_CELL_ADHESION	300	0.435047	1.36754	0.0078381	0.0872452	0.0756058
GOBP_REGULATION_OF_CELL_DEVELOPMENT	382	0.431667	1.36482	0.00500002	0.0645783	0.0559629
GOBP_RESPONSE_TO_REACTIVE_OXYGEN_SPECIES	191	0.445004	1.36469	0.0274841	0.198886	0.172353
GOBP_RESPONSE_TO_INSULIN	227	0.44013	1.36412	0.0186757	0.150355	0.130296
GOBP_REGULATION_OF_DEVELOPMENTAL_GROWTH	233	0.440195	1.36363	0.0171063	0.142289	0.123306
GOBP_RESPIRATORY_SYSTEM_DEVELOPMENT	157	0.449644	1.36153	0.0364807	0.240095	0.208064
GOBP_POSITIVE_REGULATION_OF_CELL_DEVELOPMENT	234	0.439385	1.36121	0.019952	0.157656	0.136623
GOMF_CYTOKINE_RECEPTOR_BINDING	192	0.44346	1.36102	0.0274841	0.198886	0.172353
GOBP_ENDOTHELIUM_DEVELOPMENT	118	0.458127	1.35823	0.0493421	0.281784	0.244191
GOBP_STRIATED_MUSCLE_CELL_DIFFERENTIATION	194	0.441958	1.35548	0.0296296	0.208978	0.181098
GOBP_DETECTION_OF_STIMULUS	160	0.44745	1.35547	0.0344086	0.231993	0.201043
GOBP_BEHAVIOR	354	0.428564	1.35535	0.0112697	0.110037	0.0953571
GOBP_SYNAPSE_ORGANIZATION	281	0.432551	1.35497	0.0136911	0.124357	0.107767
GOBP_POSITIVE_REGULATION_OF_NEUROGENESIS	173	0.445407	1.35446	0.0320856	0.222455	0.192777
GOBP_NEGATIVE_REGULATION_OF_CELL_ACTIVATION	163	0.446926	1.35406	0.0333333	0.227499	0.197148
GOBP_POSITIVE_REGULATION_OF_SECRETION	223	0.436687	1.35347	0.0240617	0.18109	0.15693
GOCC_TERTIARY_GRANULE	140	0.450714	1.35345	0.0456026	0.270239	0.234187
GOBP_RNA_SPLICING_VIA_TRANSESTERIFICATION_REACTIONS	338	0.427045	1.34961	0.00978673	0.100359	0.0869701
GOBP_CYTOSOLIC_CALCIUM_ION_TRANSPORT	130	0.453145	1.34945	0.0496141	0.282443	0.244762
GOBP_POSITIVE_REGULATION_OF_GROWTH	184	0.441272	1.34853	0.0329787	0.225582	0.195487
GOBP_DEVELOPMENT_OF_PRIMARY_SEXUAL_CHARACTERISTICS	156	0.445206	1.34817	0.0430108	0.261741	0.226822
GOBP_LIPID_LOCALIZATION	369	0.426154	1.34809	0.00916123	0.0958719	0.0830816
GOBP_CELLULAR_RESPONSE_TO_PEPTIDE	305	0.428558	1.34638	0.0113616	0.110406	0.0956769
GOBP_POSITIVE_REGULATION_OF_CELL_PROJECTION_ORGANIZATION	287	0.42885	1.34585	0.0106316	0.106351	0.0921628
GOBP_CALCIUM_ION_TRANSMEMBRANE_TRANSPORT	199	0.437897	1.34525	0.0337197	0.229369	0.198769
GOBP_POSITIVE_REGULATION_OF_EPITHELIAL_CELL_MIGRATION	144	0.446992	1.34517	0.047619	0.277114	0.240144
GOMF_METAL_ION_TRANSMEMBRANE_TRANSPORTER_ACTIVITY	218	0.434163	1.34502	0.0261506	0.192885	0.167152
GOBP_REGULATION_OF_ENDOTHELIAL_CELL_MIGRATION	162	0.444057	1.34462	0.0419806	0.258817	0.224288
GOCC_ACTIN_CYTOSKELETON	415	0.423857	1.34373	0.00776699	0.0866111	0.0750563
GOBP_REGULATION_OF_MYELOID_CELL_DIFFERENTIATION	219	0.433399	1.3413	0.0272251	0.198419	0.171948
GOBP_REGULATION_OF_METAL_ION_TRANSPORT	172	0.440898	1.34026	0.0385439	0.246054	0.213228
GOBP_MORPHOGENESIS_OF_AN_EPITHELIUM	453	0.420767	1.33779	0.00355463	0.0512033	0.0443723
GOBP_SENSORY_PERCEPTION	267	0.427844	1.33737	0.021832	0.167698	0.145325
GOBP_DEVELOPMENTAL_GROWTH	468	0.41985	1.33698	0.00377416	0.0533612	0.0462423
GOCC_NEURON_TO_NEURON_SYNAPSE	241	0.430789	1.33611	0.0167575	0.140092	0.121402
GOCC_SITE_OF_POLARIZED_GROWTH	155	0.440942	1.33568	0.0483351	0.27881	0.241614
GOBP_REGULATION_OF_NERVOUS_SYSTEM_DEVELOPMENT	315	0.42377	1.33367	0.0131782	0.121474	0.105268
GOBP_PROTEIN_MATURATION	249	0.426792	1.3293	0.0229263	0.173921	0.150719
GOBP_NEGATIVE_REGULATION_OF_CELL_ADHESION	242	0.427375	1.3271	0.0259875	0.192144	0.16651
GOBP_METAL_ION_TRANSPORT	330	0.419749	1.32554	0.0181637	0.14737	0.127709
GOBP_REGULATION_OF_BLOOD_CIRCULATION	185	0.433743	1.32544	0.0425985	0.260008	0.22532
GOBP_NUCLEOSIDE_PHOSPHATE_BIOSYNTHETIC_PROCESS	224	0.427795	1.32522	0.0261506	0.192885	0.167152
GOBP_EMBRYONIC_MORPHOGENESIS	462	0.416099	1.32504	0.00654588	0.0777082	0.0673411
GOBP_RESPONSE_TO_OXIDATIVE_STRESS	380	0.418844	1.32397	0.00854689	0.0924346	0.0801029
GOBP_STEROID_METABOLIC_PROCESS	247	0.424966	1.32392	0.0258799	0.191812	0.166222
GOBP_NEGATIVE_REGULATION_OF_IMMUNE_SYSTEM_PROCESS	326	0.418931	1.32198	0.0267656	0.196003	0.169855
GOBP_MYELOID_LEUKOCYTE_MEDIATED_IMMUNITY	489	0.413834	1.31814	0.00391969	0.0545371	0.0472613
GOBP_NEGATIVE_REGULATION_OF_APOPTOTIC_SIGNALING_PATHWAY	190	0.428891	1.31562	0.0485744	0.279486	0.242199
GOCC_DENDRITIC_TREE	428	0.414351	1.3147	0.0064027	0.0771601	0.0668662
GOCC_VESICLE_LUMEN	277	0.419334	1.31375	0.0276356	0.199746	0.173098
GOBP_SIGNAL_RELEASE	331	0.415484	1.31248	0.0160106	0.137576	0.119222
GOCC_PLASMA_MEMBRANE_PROTEIN_COMPLEX	390	0.414041	1.31084	0.0118628	0.113653	0.0984904
GOBP_ORGANIC_ACID_BIOSYNTHETIC_PROCESS	250	0.421189	1.3107	0.0300518	0.211225	0.183046
GOMF_ANION_TRANSMEMBRANE_TRANSPORTER_ACTIVITY	295	0.416119	1.30672	0.027768	0.20023	0.173518
GOBP_ANION_TRANSMEMBRANE_TRANSPORT	383	0.41307	1.30645	0.013374	0.122752	0.106376
GOBP_REGULATION_OF_CELL_CELL_ADHESION	360	0.413073	1.30581	0.0205225	0.160601	0.139175
GOBP_CELLULAR_RESPONSE_TO_EXTERNAL_STIMULUS	265	0.418189	1.30577	0.0361197	0.239881	0.207879
GOBP_REGULATION_OF_MAP_KINASE_ACTIVITY	258	0.418146	1.30433	0.0351603	0.235491	0.204074
GOBP_GENE_SILENCING	269	0.416284	1.30147	0.0329218	0.225582	0.195487
GOBP_GLAND_DEVELOPMENT	339	0.411325	1.29986	0.0227197	0.172568	0.149546
GOBP_EPITHELIAL_TUBE_MORPHOGENESIS	251	0.41569	1.29488	0.0351967	0.235491	0.204074
GOBP_REGULATION_OF_BINDING	310	0.409704	1.28889	0.0254582	0.189605	0.16431
GOCC_AXON	436	0.40556	1.28681	0.0174294	0.144388	0.125125
GOBP_CALCIUM_ION_TRANSPORT	269	0.41038	1.28301	0.0411523	0.255771	0.221648
GOBP_GLYCOPROTEIN_BIOSYNTHETIC_PROCESS	274	0.406632	1.27392	0.0490798	0.281247	0.243726
GOMF_ACTIN_BINDING	347	0.401958	1.2719	0.0282828	0.202512	0.175495
GOBP_REGULATION_OF_HEMOPOIESIS	352	0.401277	1.26854	0.0272727	0.19853	0.172044
GOCC_CELL_LEADING_EDGE	361	0.400167	1.26552	0.0282828	0.202512	0.175495
GOBP_POST_TRANSLATIONAL_PROTEIN_MODIFICATION	314	0.401672	1.26412	0.0386965	0.246455	0.213576
GOBP_RESPONSE_TO_DRUG	284	0.402994	1.26324	0.0481557	0.27881	0.241614
GOBP_PEPTIDE_SECRETION	301	0.401654	1.2628	0.0478128	0.277977	0.240892
GOBP_POSITIVE_REGULATION_OF_CYTOKINE_PRODUCTION	359	0.397735	1.25744	0.0323559	0.22357	0.193743
GOBP_ORGANIC_HYDROXY_COMPOUND_METABOLIC_PROCESS	427	0.392617	1.24572	0.0311871	0.217457	0.188446
GOBP_POSITIVE_REGULATION_OF_PROTEIN_KINASE_ACTIVITY	439	0.391852	1.24378	0.0302115	0.212104	0.183807
GOBP_AXON_DEVELOPMENT	387	0.392957	1.24289	0.0384615	0.245784	0.212994
GOBP_NUCLEAR_TRANSCRIBED_MRNA_CATABOLIC_PROCESS	204	-0.297422	-1.24013	0.0313606	0.218418	0.189279
GOCC_RIBOSOME	217	-0.297125	-1.24081	0.0222322	0.170138	0.14744
GOMF_ELECTRON_TRANSFER_ACTIVITY	130	-0.326972	-1.29264	0.0208568	0.161832	0.140242
GOMF_TETRAPYRROLE_BINDING	98	-0.354405	-1.34246	0.0257703	0.191463	0.16592
GOCC_MITOCHONDRIAL_PROTEIN_CONTAINING_COMPLEX	256	-0.315065	-1.36134	0.00244105	0.0395907	0.0343089
GOCC_SMALL_RIBOSOMAL_SUBUNIT	72	-0.386037	-1.38047	0.0377615	0.243373	0.210905
GOBP_CELL_FATE_SPECIFICATION	55	-0.402828	-1.38601	0.0432417	0.262374	0.22737
GOBP_CELLULAR_RESPIRATION	175	-0.353579	-1.44727	0.00174451	0.0311367	0.0269828
GOBP_CELL_FATE_DETERMINATION	25	-0.503344	-1.48156	0.043497	0.263652	0.228478
GOCC_OXIDOREDUCTASE_COMPLEX	105	-0.388919	-1.50383	0.00563291	0.0702335	0.0608636
GOBP_LONG_CHAIN_FATTY_ACID_BIOSYNTHETIC_PROCESS	22	-0.535193	-1.50975	0.0283267	0.202589	0.175561
GOBP_MITOCHONDRIAL_ELECTRON_TRANSPORT_CYTOCHROME_C_TO_OXYGEN	20	-0.550008	-1.51605	0.0396329	0.249458	0.216178
GOBP_MITOCHONDRIAL_ATP_SYNTHESIS_COUPLED_PROTON_TRANSPORT	22	-0.540138	-1.5237	0.0269557	0.196924	0.170653
GOMF_OXIDOREDUCTASE_ACTIVITY_ACTING_ON_NAD_P_H_QUINONE_OR_SIMILAR_COMPOUND_AS_ACCEPTOR	57	-0.43362	-1.52856	0.0221683	0.170068	0.147379
GOBP_REGULATION_OF_TRANSLATION_NCRNA_MEDIATED	27	-0.521302	-1.53618	0.0171892	0.142784	0.123736
GOBP_OXIDATIVE_PHOSPHORYLATION	141	-0.388971	-1.53633	0.00155356	0.0292272	0.025328
GOBP_ANTIGEN_PROCESSING_AND_PRESENTATION_OF_ENDOGENOUS_ANTIGEN	24	-0.525755	-1.53924	0.0361954	0.239944	0.207933
GOBP_NEURON_FATE_COMMITMENT	29	-0.517231	-1.54308	0.0266704	0.19554	0.169453
GOBP_ESTROGEN_METABOLIC_PROCESS	27	-0.523824	-1.54361	0.0153956	0.134912	0.116914
GOBP_PORPHYRIN_CONTAINING_COMPOUND_METABOLIC_PROCESS	36	-0.482056	-1.54449	0.02956	0.208727	0.180881
GOBP_CARNITINE_SHUTTLE	10	-0.65512	-1.54506	0.04894	0.281061	0.243564
GOMF_DEMETHYLASE_ACTIVITY	37	-0.479818	-1.55235	0.0281442	0.202229	0.175249
GOCC_RIBOSOMAL_SUBUNIT	182	-0.381393	-1.55602	0.000862445	0.0187896	0.0162829
GOCC_LARGE_RIBOSOMAL_SUBUNIT	112	-0.403762	-1.55768	0.00177666	0.0315267	0.0273207
GOCC_PROTON_TRANSPORTING_ATP_SYNTHASE_COMPLEX_COUPLING_FACTOR_F_O	13	-0.635334	-1.5671	0.0369193	0.240916	0.208775
GOBP_NOSE_DEVELOPMENT	14	-0.61123	-1.57086	0.0419744	0.258817	0.224288
GOCC_CYTOCHROME_COMPLEX	33	-0.497227	-1.57382	0.0316034	0.219859	0.190527
GOBP_ANTIGEN_PROCESSING_AND_PRESENTATION_OF_ENDOGENOUS_PEPTIDE_ANTIGEN	19	-0.576556	-1.57776	0.0345046	0.232129	0.201161
GOCC_PROTON_TRANSPORTING_ATP_SYNTHASE_COMPLEX	22	-0.55967	-1.5788	0.0181986	0.14737	0.127709
GOBP_TETRAPYRROLE_METABOLIC_PROCESS	53	-0.467438	-1.59979	0.0126487	0.117683	0.101983
GOBP_REGULATION_OF_MAMMARY_GLAND_EPITHELIAL_CELL_PROLIFERATION	16	-0.606641	-1.61472	0.030634	0.214088	0.185527
GOBP_HYDROGEN_PEROXIDE_METABOLIC_PROCESS	41	-0.491517	-1.62804	0.0130102	0.120863	0.104738
GOMF_OXIDOREDUCTASE_ACTIVITY_ACTING_ON_PAIRED_DONORS_WITH_INCORPORATION_OR_REDUCTION_OF_MOLECULAR_OXYGEN_REDUCED_FLAVIN_OR_FLAVOPROTEIN_AS_ONE_DONOR_AND_INCORPORATION_OF_ONE_ATOM_OF_OXYGEN	19	-0.596084	-1.6312	0.0287101	0.205031	0.177678
GOCC_INNER_MITOCHONDRIAL_MEMBRANE_PROTEIN_COMPLEX	136	-0.418283	-1.63757	0.000298053	0.00877838	0.00760726
GOBP_ENAMEL_MINERALIZATION	13	-0.664445	-1.6389	0.0217305	0.167128	0.144832
GOBP_DEMETHYLATION	59	-0.459152	-1.64462	0.0135129	0.123287	0.10684
GOBP_RESPIRATORY_ELECTRON_TRANSPORT_CHAIN	111	-0.432097	-1.67181	0.000559066	0.013913	0.0120569
GOCC_CYTOSOLIC_SMALL_RIBOSOMAL_SUBUNIT	44	-0.498062	-1.67758	0.00510469	0.0649707	0.0563029
GOCC_MHC_PROTEIN_COMPLEX	23	-0.594787	-1.68487	0.00854136	0.0924346	0.0801029
GOCC_PRESPLICEOSOME	17	-0.636197	-1.68837	0.016361	0.138694	0.120191
GOBP_HYDROGEN_PEROXIDE_BIOSYNTHETIC_PROCESS	17	-0.638042	-1.69327	0.0161112	0.137652	0.119287
GOBP_NUCLEAR_TRANSCRIBED_MRNA_CATABOLIC_PROCESS_NONSENSE_MEDIATED_DECAY	120	-0.449241	-1.72467	0.000320608	0.00934647	0.00809956
GOBP_REGULATION_OF_TRIGLYCERIDE_METABOLIC_PROCESS	29	-0.587327	-1.75221	0.00615463	0.0750469	0.0650349
GOMF_STRUCTURAL_CONSTITUENT_OF_RIBOSOME	157	-0.444265	-1.75863	4.00849e-05	0.00187274	0.0016229
GOBP_MITOCHONDRIAL_RESPIRATORY_CHAIN_COMPLEX_ASSEMBLY	100	-0.475637	-1.82778	0.00027861	0.00834172	0.00722885
GOBP_CRANIAL_NERVE_DEVELOPMENT	28	-0.620121	-1.83013	0.00379817	0.0534538	0.0463225
GOBP_REGULATION_OF_HYDROGEN_PEROXIDE_METABOLIC_PROCESS	19	-0.66984	-1.83304	0.00652066	0.0777082	0.0673411
GOBP_MITOCHONDRIAL_ELECTRON_TRANSPORT_NADH_TO_UBIQUINONE	54	-0.537208	-1.83695	0.00115411	0.0231646	0.0200742
GOBP_ATP_SYNTHESIS_COUPLED_ELECTRON_TRANSPORT	97	-0.486045	-1.8427	0.000144386	0.00508007	0.00440234
GOCC_RESPIRASOME	97	-0.498639	-1.89044	7.98841e-05	0.00315516	0.00273423
GOBP_MECHANORECEPTOR_DIFFERENTIATION	45	-0.565043	-1.89131	0.00098099	0.0204273	0.0177021
GOCC_RESPIRATORY_CHAIN_COMPLEX	82	-0.520966	-1.9091	0.000248991	0.00773767	0.00670538
GOBP_NADH_DEHYDROGENASE_COMPLEX_ASSEMBLY	65	-0.531916	-1.92081	0.000234093	0.00742548	0.00643484
GOBP_NEURON_FATE_SPECIFICATION	12	-0.809744	-1.93904	0.000522919	0.0132599	0.0114909
GOMF_RNA_BINDING_INVOLVED_IN_POSTTRANSCRIPTIONAL_GENE_SILENCING	23	-0.694244	-1.9666	0.000707659	0.0164102	0.0142209
GOCC_CYTOSOLIC_RIBOSOME	101	-0.514074	-1.97242	5.4493e-05	0.0023829	0.002065
GOCC_NADH_DEHYDROGENASE_COMPLEX	48	-0.585648	-1.99318	0.000157585	0.00548145	0.00475017
GOCC_CYTOSOLIC_LARGE_RIBOSOMAL_SUBUNIT	54	-0.585987	-2.00375	0.000161206	0.00557573	0.00483187
GOMF_NAD_P_H_DEHYDROGENASE_QUINONE_ACTIVITY	47	-0.590425	-2.01743	0.00018145	0.00607015	0.00526033
GOMF_AROMATASE_ACTIVITY	12	-0.856307	-2.05054	8.19312e-05	0.00317612	0.00275239
GOBP_OXIDATIVE_DEMETHYLATION	13	-0.846166	-2.08713	7.61946e-05	0.00304878	0.00264204
GOBP_INNER_EAR_AUDITORY_RECEPTOR_CELL_DIFFERENTIATION	25	-0.713299	-2.09955	0.00020496	0.00670999	0.00581481
GOBP_HAIR_CELL_DIFFERENTIATION	31	-0.684678	-2.12347	0.000218364	0.00699907	0.00606533

## Sheet: SupTab.1B, GSEA.result_GSE13507
Supplementary Table S1B, Based on GSE13507 datasets, GO, KEGG, or HALLMARK enrichment analysis were compared between the high-risk and low-risk cohorts using the GSEA.
ID	setSize	enrichmentScore	NES	pvalue	p.adjust	qvalues		ID	setSize	enrichmentScore	NES	pvalue	p.adjust	qvalues		ID	setSize	enrichmentScore	NES	pvalue	p.adjust	qvalues
GOCC_CHROMOSOME_CENTROMERIC_REGION	145	0.693719	2.16386	1e-10	2.5384e-08	1.95495e-08		KEGG_CELL_CYCLE	113	0.671596	2.04471	1.06714e-10	1.95286e-08	1.2918e-08		HALLMARK_E2F_TARGETS	171	0.799558	2.5304	1e-10	1e-09	2.52632e-10
GOCC_CONDENSED_CHROMOSOME_CENTROMERIC_REGION	78	0.731165	2.14749	1e-10	2.5384e-08	1.95495e-08		KEGG_ALZHEIMERS_DISEASE	137	0.64082	1.99838	3.9177e-10	3.58469e-08	2.37124e-08		HALLMARK_MYC_TARGETS_V1	165	0.761323	2.40377	1e-10	1e-09	2.52632e-10
GOBP_SISTER_CHROMATID_SEGREGATION	151	0.675886	2.11604	1e-10	2.5384e-08	1.95495e-08		KEGG_PARKINSONS_DISEASE	92	0.658843	1.96315	4.21197e-08	2.5693e-06	1.69957e-06		HALLMARK_G2M_CHECKPOINT	172	0.73957	2.34668	1e-10	1e-09	2.52632e-10
GOCC_KINETOCHORE	97	0.701927	2.11346	1e-10	2.5384e-08	1.95495e-08		KEGG_PROTEASOME	42	0.729717	1.93629	3.26397e-06	7.46633e-05	4.9389e-05		HALLMARK_MTORC1_SIGNALING	187	0.692372	2.21282	1e-10	1e-09	2.52632e-10
GOBP_MITOTIC_SISTER_CHROMATID_SEGREGATION	127	0.684078	2.11102	1e-10	2.5384e-08	1.95495e-08		KEGG_SYSTEMIC_LUPUS_ERYTHEMATOSUS	53	0.695713	1.9148	2.60971e-06	6.82253e-05	4.51303e-05		HALLMARK_EPITHELIAL_MESENCHYMAL_TRANSITION	191	0.633553	2.0307	1e-10	1e-09	2.52632e-10
GOCC_CONDENSED_CHROMOSOME	153	0.664311	2.08677	1e-10	2.5384e-08	1.95495e-08		KEGG_OOCYTE_MEIOSIS	105	0.631109	1.90432	1.61771e-07	7.40104e-06	4.89571e-06		HALLMARK_UNFOLDED_PROTEIN_RESPONSE	97	0.668055	1.98212	9.10386e-09	5.68991e-08	1.43745e-08
GOBP_NUCLEAR_CHROMOSOME_SEGREGATION	199	0.647667	2.07067	1e-10	2.5384e-08	1.95495e-08		KEGG_DNA_REPLICATION	33	0.740391	1.87481	2.67323e-05	0.000489201	0.000323602		HALLMARK_CHOLESTEROL_HOMEOSTASIS	68	0.685904	1.95465	3.35072e-07	1.28874e-06	3.25576e-07
GOBP_REGULATION_OF_CHROMOSOME_SEGREGATION	77	0.705494	2.07015	3.6332e-09	6.78125e-07	5.22258e-07		KEGG_OXIDATIVE_PHOSPHORYLATION	96	0.620856	1.85357	8.20348e-07	2.50206e-05	1.65509e-05		HALLMARK_COMPLEMENT	191	0.600315	1.92416	1.68016e-10	1.40014e-09	3.53718e-10
GOCC_CHROMOSOMAL_REGION	242	0.634996	2.06723	1e-10	2.5384e-08	1.95495e-08		KEGG_ANTIGEN_PROCESSING_AND_PRESENTATION	85	0.623928	1.84481	3.85295e-06	7.83434e-05	5.18233e-05		HALLMARK_OXIDATIVE_PHOSPHORYLATION	177	0.5809	1.84809	6.85705e-09	4.8979e-08	1.23736e-08
GOBP_REGULATION_OF_MITOTIC_SISTER_CHROMATID_SEGREGATION	39	0.780494	2.05548	1.82729e-07	1.50597e-05	1.15982e-05		KEGG_HUNTINGTONS_DISEASE	154	0.567555	1.79908	4.85137e-07	1.7756e-05	1.17454e-05		HALLMARK_FATTY_ACID_METABOLISM	145	0.593712	1.84758	9.78446e-08	4.44748e-07	1.12357e-07
GOBP_NEGATIVE_REGULATION_OF_CHROMOSOME_ORGANIZATION	69	0.711034	2.04498	1.71874e-08	2.32066e-06	1.78726e-06		KEGG_PROTEIN_EXPORT	20	0.773541	1.79848	0.000859506	0.00683868	0.00452372		HALLMARK_INFLAMMATORY_RESPONSE	191	0.571141	1.83066	1.80205e-08	1.00114e-07	2.5292e-08
GOBP_CHROMOSOME_SEPARATION	82	0.686817	2.03835	7.30995e-09	1.18946e-06	9.16062e-07		KEGG_N_GLYCAN_BIOSYNTHESIS	45	0.667311	1.78564	0.000139751	0.00232495	0.00153793		HALLMARK_GLYCOLYSIS	186	0.56578	1.80772	5.41875e-08	2.70937e-07	6.84474e-08
GOBP_CELL_CYCLE_DNA_REPLICATION	52	0.736926	2.03472	1.29568e-07	1.142e-05	8.7951e-06		KEGG_PRION_DISEASES	35	0.693044	1.7673	0.000244854	0.00320059	0.00211716		HALLMARK_MYC_TARGETS_V2	50	0.656832	1.79167	8.38439e-05	0.000190554	4.81401e-05
GOCC_PEPTIDASE_COMPLEX	81	0.685402	2.02616	9.19894e-09	1.45941e-06	1.12396e-06		KEGG_BIOSYNTHESIS_OF_UNSATURATED_FATTY_ACIDS	19	0.760282	1.74561	0.000780116	0.00683868	0.00452372		HALLMARK_HYPOXIA	184	0.556293	1.77605	2.36487e-07	9.85362e-07	2.48933e-07
GOBP_ANAPHASE_PROMOTING_COMPLEX_DEPENDENT_CATABOLIC_PROCESS	76	0.690306	2.02514	3.21421e-08	3.70861e-06	2.85618e-06		KEGG_PATHOGENIC_ESCHERICHIA_COLI_INFECTION	48	0.640931	1.73838	0.000268593	0.00327684	0.0021676		HALLMARK_PROTEIN_SECRETION	91	0.597562	1.75783	2.48351e-05	6.53556e-05	1.65109e-05
GOBP_MITOTIC_NUCLEAR_DIVISION	230	0.62202	2.02072	1e-10	2.5384e-08	1.95495e-08		KEGG_GLUTATHIONE_METABOLISM	46	0.639637	1.72016	0.000468909	0.00504766	0.00333898		HALLMARK_ANDROGEN_RESPONSE	92	0.588914	1.73291	9.32431e-05	0.000202702	5.12091e-05
GOBP_REGULATION_OF_CHROMOSOME_SEPARATION	64	0.71669	2.01919	1.00327e-08	1.55287e-06	1.19594e-06		KEGG_HOMOLOGOUS_RECOMBINATION	24	0.713041	1.71009	0.0014121	0.00993901	0.00657455		HALLMARK_ANGIOGENESIS	36	0.670009	1.7265	0.000619339	0.00110596	0.000279401
GOBP_METAPHASE_PLATE_CONGRESSION	53	0.727848	2.01854	1.97248e-07	1.56648e-05	1.20643e-05		KEGG_VIBRIO_CHOLERAE_INFECTION	51	0.62377	1.70674	0.000442771	0.00504766	0.00333898		HALLMARK_APOPTOSIS	157	0.549675	1.7223	3.31366e-06	1.18345e-05	2.98977e-06
GOBP_CHROMOSOME_SEGREGATION	247	0.617213	2.0162	1e-10	2.5384e-08	1.95495e-08		KEGG_ECM_RECEPTOR_INTERACTION	82	0.579066	1.70247	0.00020237	0.00302919	0.00200378		HALLMARK_UV_RESPONSE_UP	145	0.54696	1.70209	1.5539e-05	4.57029e-05	1.1546e-05
GOBP_METAPHASE_ANAPHASE_TRANSITION_OF_CELL_CYCLE	58	0.71633	2.00397	1.23371e-07	1.10988e-05	8.5477e-06		KEGG_COMPLEMENT_AND_COAGULATION_CASCADES	68	0.593461	1.69651	0.000215188	0.00302919	0.00200378		HALLMARK_DNA_REPAIR	133	0.549327	1.69581	3.35366e-05	8.38414e-05	2.1181e-05
GOBP_NEGATIVE_REGULATION_OF_METAPHASE_ANAPHASE_TRANSITION_OF_CELL_CYCLE	37	0.763076	1.99624	6.72209e-07	3.74196e-05	2.88187e-05		KEGG_MISMATCH_REPAIR	23	0.716328	1.69579	0.00157161	0.010652	0.00704619		HALLMARK_TNFA_SIGNALING_VIA_NFKB	184	0.524051	1.67311	8.89652e-06	2.96551e-05	7.4918e-06
GOBP_MICROTUBULE_CYTOSKELETON_ORGANIZATION_INVOLVED_IN_MITOSIS	112	0.655588	1.98693	1.83585e-09	3.88343e-07	2.99082e-07		KEGG_GRAFT_VERSUS_HOST_DISEASE	40	0.643414	1.6803	0.00166426	0.0108771	0.0071951		HALLMARK_ALLOGRAFT_REJECTION	186	0.521238	1.66541	1.05165e-05	3.28641e-05	8.30252e-06
GOBP_ANTIGEN_PROCESSING_AND_PRESENTATION_OF_PEPTIDE_ANTIGEN	177	0.626044	1.98676	1e-10	2.5384e-08	1.95495e-08		KEGG_CITRATE_CYCLE_TCA_CYCLE	30	0.671049	1.67293	0.00244463	0.0137025	0.00906408		HALLMARK_IL2_STAT5_SIGNALING	179	0.513609	1.63502	6.6427e-05	0.00015816	3.99561e-05
GOBP_ANTIGEN_PROCESSING_AND_PRESENTATION_OF_PEPTIDE_ANTIGEN_VIA_MHC_CLASS_I	92	0.662116	1.98196	2.19855e-08	2.7904e-06	2.14902e-06		KEGG_CARDIAC_MUSCLE_CONTRACTION	70	0.579863	1.66692	0.000786719	0.00683868	0.00452372		HALLMARK_MITOTIC_SPINDLE	183	0.512054	1.63383	2.11866e-05	5.88516e-05	1.48678e-05
GOBP_ANTIGEN_PROCESSING_AND_PRESENTATION_OF_EXOGENOUS_PEPTIDE_ANTIGEN_VIA_MHC_CLASS_I	76	0.674735	1.97945	2.25065e-07	1.74178e-05	1.34143e-05		KEGG_PENTOSE_PHOSPHATE_PATHWAY	26	0.68552	1.65956	0.00276542	0.0148845	0.00984591		HALLMARK_REACTIVE_OXYGEN_SPECIES_PATHWAY	42	0.607885	1.61676	0.00338328	0.00483326	0.00122103
GOBP_NEGATIVE_REGULATION_OF_BEHAVIOR	15	0.88767	1.97481	6.14974e-06	0.000232299	0.000178905		KEGG_SPLICEOSOME	95	0.548916	1.64257	0.000557774	0.00537224	0.00355368		HALLMARK_ADIPOGENESIS	178	0.500037	1.59071	0.00014569	0.000303521	7.66789e-05
GOBP_NEGATIVE_REGULATION_OF_NUCLEAR_DIVISION	49	0.713472	1.96005	2.07024e-06	9.73167e-05	7.49484e-05		KEGG_STEROID_BIOSYNTHESIS	15	0.755899	1.63957	0.00492458	0.0209581	0.0138636		HALLMARK_COAGULATION	136	0.510043	1.577	0.000386325	0.000715417	0.000180737
GOBP_CELL_CYCLE_G1_S_PHASE_TRANSITION	226	0.604289	1.95912	1e-10	2.5384e-08	1.95495e-08		KEGG_ASTHMA	30	0.65714	1.63825	0.0046294	0.0206629	0.0136683		HALLMARK_INTERFERON_ALPHA_RESPONSE	85	0.537603	1.57313	0.00191152	0.00329573	0.000832605
GOBP_ANTIGEN_PROCESSING_AND_PRESENTATION	216	0.607499	1.95911	1e-10	2.5384e-08	1.95495e-08		KEGG_VIRAL_MYOCARDITIS	70	0.567583	1.63162	0.0013322	0.00975173	0.00645067		HALLMARK_XENOBIOTIC_METABOLISM	188	0.484578	1.55126	0.000263499	0.000526997	0.000133136
GOCC_CORNIFIED_ENVELOPE	40	0.741618	1.94968	2.35628e-06	0.000107575	8.28488e-05		KEGG_AUTOIMMUNE_THYROID_DISEASE	52	0.590678	1.62143	0.0037965	0.0192879	0.0127587		HALLMARK_IL6_JAK_STAT3_SIGNALING	86	0.527099	1.54224	0.00261117	0.00420657	0.00106271
GOBP_CHROMOSOME_LOCALIZATION	63	0.691528	1.94242	5.47436e-07	3.26202e-05	2.51225e-05		KEGG_ALLOGRAFT_REJECTION	37	0.628174	1.61733	0.00350775	0.0183405	0.0121321		HALLMARK_BILE_ACID_METABOLISM	111	0.5063	1.53564	0.00269221	0.00420657	0.00106271
GOBP_ANTIMICROBIAL_HUMORAL_RESPONSE	108	0.639118	1.94097	2.46784e-08	3.07076e-06	2.36494e-06		KEGG_PROGESTERONE_MEDIATED_OOCYTE_MATURATION	84	0.548395	1.61644	0.00132313	0.00975173	0.00645067		HALLMARK_INTERFERON_GAMMA_RESPONSE	187	0.478757	1.53011	0.000350268	0.000673592	0.000170171
GOBP_REGULATION_OF_CELLULAR_AMINO_ACID_METABOLIC_PROCESS	60	0.688945	1.93194	2.55638e-06	0.000115055	8.86096e-05		KEGG_PYRIMIDINE_METABOLISM	89	0.543661	1.6137	0.000851318	0.00683868	0.00452372		HALLMARK_PEROXISOME	100	0.50946	1.52405	0.0033647	0.00483326	0.00122103
GOBP_NEGATIVE_REGULATION_OF_CELL_CYCLE_PHASE_TRANSITION	209	0.600969	1.93149	1e-10	2.5384e-08	1.95495e-08		KEGG_LEISHMANIA_INFECTION	66	0.565001	1.61366	0.00224684	0.0132636	0.00877373		HALLMARK_SPERMATOGENESIS	122	0.486537	1.48903	0.00283625	0.00429735	0.00108565
GOBP_MITOTIC_SPINDLE_ORGANIZATION	92	0.641701	1.92084	2.2145e-07	1.73496e-05	1.33618e-05		KEGG_AMINO_SUGAR_AND_NUCLEOTIDE_SUGAR_METABOLISM	42	0.602694	1.59924	0.00674318	0.0268261	0.0177452		HALLMARK_PI3K_AKT_MTOR_SIGNALING	99	0.495803	1.47888	0.00508603	0.00706394	0.00178457
GOCC_ENDOPLASMIC_RETICULUM_PROTEIN_CONTAINING_COMPLEX	92	0.64082	1.91821	2.42923e-07	1.85734e-05	1.43043e-05		KEGG_GLYCOLYSIS_GLUCONEOGENESIS	58	0.572548	1.59794	0.00220152	0.0132636	0.00877373		HALLMARK_ESTROGEN_RESPONSE_LATE	190	0.449105	1.43955	0.00265154	0.00420657	0.00106271
GOBP_ORGANELLE_FISSION	363	0.572374	1.91697	1e-10	2.5384e-08	1.95495e-08		KEGG_GLYOXYLATE_AND_DICARBOXYLATE_METABOLISM	15	0.732351	1.58849	0.00978204	0.037294	0.0246696		HALLMARK_KRAS_SIGNALING_UP	186	0.442895	1.41509	0.00754832	0.0102004	0.00257695
GOCC_COPII_COATED_ER_TO_GOLGI_TRANSPORT_VESICLE	85	0.644906	1.91672	5.07192e-07	3.16835e-05	2.4401e-05		KEGG_PROSTATE_CANCER	87	0.525272	1.55471	0.00196566	0.012404	0.00820513		HALLMARK_P53_PATHWAY	176	0.405742	1.29072	0.0294118	0.0386997	0.00977676
GOCC_INNER_MITOCHONDRIAL_MEMBRANE_PROTEIN_COMPLEX	87	0.642351	1.91446	4.73315e-07	3.09655e-05	2.38481e-05		KEGG_ARRHYTHMOGENIC_RIGHT_VENTRICULAR_CARDIOMYOPATHY_ARVC	74	0.534289	1.54396	0.00247095	0.0137025	0.00906408
GOCC_ENDOPEPTIDASE_COMPLEX	65	0.677645	1.91445	5.80062e-07	3.4084e-05	2.62498e-05		KEGG_GAP_JUNCTION	79	0.527197	1.54385	0.00389973	0.0192879	0.0127587
GOCC_PROTEIN_DNA_COMPLEX	97	0.635273	1.91277	1.71322e-07	1.43054e-05	1.10173e-05		KEGG_NUCLEOTIDE_EXCISION_REPAIR	44	0.576046	1.53952	0.00403122	0.0194135	0.0128418
GOCC_COATED_VESICLE_MEMBRANE	161	0.603296	1.90491	2.54592e-09	5.21174e-07	4.01382e-07		KEGG_INTESTINAL_IMMUNE_NETWORK_FOR_IGA_PRODUCTION	48	0.567299	1.53867	0.00609879	0.0248018	0.0164061
GOCC_SPINDLE_POLE	116	0.621942	1.90437	4.28692e-08	4.74526e-06	3.65456e-06		KEGG_RIBOSOME	78	0.52581	1.53521	0.00420519	0.019732	0.0130525
GOBP_MITOTIC_METAPHASE_PLATE_CONGRESSION	42	0.716061	1.90197	1.41897e-05	0.000468998	0.000361198		KEGG_P53_SIGNALING_PATHWAY	63	0.53569	1.51436	0.00512134	0.0213001	0.0140898
GOBP_GRANULOCYTE_CHEMOTAXIS	105	0.627984	1.89918	1.4021e-07	1.21571e-05	9.36275e-06		KEGG_FOCAL_ADHESION	188	0.464895	1.4981	0.000533617	0.00537224	0.00355368
GOBP_INTERLEUKIN_1_MEDIATED_SIGNALING_PATHWAY	95	0.634287	1.89871	3.68381e-07	2.5137e-05	1.93593e-05		KEGG_TYPE_I_DIABETES_MELLITUS	43	0.558132	1.48537	0.0173351	0.0609593	0.040324
GOBP_MEIOSIS_I_CELL_CYCLE_PROCESS	88	0.635295	1.89693	5.14245e-07	3.16835e-05	2.4401e-05		KEGG_FRUCTOSE_AND_MANNOSE_METABOLISM	32	0.590593	1.48496	0.0320224	0.101911	0.0674133
GOBP_DNA_DAMAGE_RESPONSE_DETECTION_OF_DNA_DAMAGE	38	0.723183	1.89602	1.5082e-05	0.000493353	0.000379956		KEGG_PYRUVATE_METABOLISM	39	0.571962	1.48488	0.0196224	0.0664981	0.0439878
GOBP_REGULATION_OF_CELL_CYCLE_PHASE_TRANSITION	372	0.565303	1.89536	1e-10	2.5384e-08	1.95495e-08		KEGG_PURINE_METABOLISM	143	0.469958	1.47632	0.00442515	0.0202451	0.0133919
GOBP_REGULATION_OF_CELLULAR_AMINE_METABOLIC_PROCESS	74	0.648246	1.89509	3.858e-06	0.000159102	0.000122532		KEGG_RNA_POLYMERASE	28	0.591304	1.46279	0.0342532	0.106243	0.0702787
GOCC_MITOCHONDRIAL_PROTEIN_CONTAINING_COMPLEX	198	0.593172	1.89438	1.11311e-10	2.71684e-08	2.09237e-08		KEGG_CELL_ADHESION_MOLECULES_CAMS	129	0.47267	1.45818	0.00486666	0.0209581	0.0138636
GOBP_GRANULOCYTE_MIGRATION	128	0.612333	1.89369	6.24537e-08	6.60552e-06	5.08724e-06		KEGG_EPITHELIAL_CELL_SIGNALING_IN_HELICOBACTER_PYLORI_INFECTION	64	0.510573	1.4484	0.0164752	0.059117	0.0391053
GOBP_DNA_DEPENDENT_DNA_REPLICATION	116	0.618442	1.89365	6.51215e-08	6.77477e-06	5.21759e-06		KEGG_BASE_EXCISION_REPAIR	32	0.573923	1.44304	0.0479288	0.13091	0.0865957
GOBP_REGULATION_OF_TRANSCRIPTION_FROM_RNA_POLYMERASE_II_PROMOTER_IN_RESPONSE_TO_HYPOXIA	73	0.648377	1.88875	3.11954e-06	0.000133761	0.000103016		KEGG_GALACTOSE_METABOLISM	26	0.593994	1.43799	0.0395155	0.117556	0.0777619
GOBP_NUCLEOSIDE_MONOPHOSPHATE_BIOSYNTHETIC_PROCESS	39	0.716879	1.88795	4.21166e-05	0.00108647	0.000836745		KEGG_PENTOSE_AND_GLUCURONATE_INTERCONVERSIONS	27	0.586275	1.43759	0.0399386	0.117556	0.0777619
GOBP_REGULATION_OF_MITOTIC_NUCLEAR_DIVISION	95	0.629662	1.88487	6.08776e-07	3.49189e-05	2.68928e-05		KEGG_ARGININE_AND_PROLINE_METABOLISM	48	0.51816	1.40539	0.0221099	0.0722521	0.047794
GOCC_MITOTIC_SPINDLE_POLE	24	0.778426	1.88476	4.61137e-05	0.00117525	0.00090512		KEGG_PANCREATIC_CANCER	69	0.4894	1.40268	0.0176549	0.0609593	0.040324
GOBP_ATTACHMENT_OF_SPINDLE_MICROTUBULES_TO_KINETOCHORE	25	0.774051	1.8847	4.93495e-05	0.00123296	0.000949563		KEGG_VALINE_LEUCINE_AND_ISOLEUCINE_DEGRADATION	42	0.524584	1.39197	0.0421348	0.120479	0.0796958
GOBP_REGULATION_OF_DNA_TEMPLATED_TRANSCRIPTION_IN_RESPONSE_TO_STRESS	104	0.621674	1.87874	3.73527e-07	2.5217e-05	1.94209e-05		KEGG_CHEMOKINE_SIGNALING_PATHWAY	175	0.432882	1.38676	0.00936169	0.0364508	0.0241119
GOCC_ROUGH_ENDOPLASMIC_RETICULUM	61	0.668684	1.87754	5.138e-06	0.00020252	0.000155971		KEGG_PRIMARY_IMMUNODEFICIENCY	35	0.54035	1.37792	0.0491071	0.131261	0.0868279
GOBP_PURINE_NUCLEOBASE_METABOLIC_PROCESS	16	0.830527	1.8773	7.4824e-05	0.00172041	0.00132497		KEGG_GLIOMA	63	0.487188	1.37725	0.0435967	0.122742	0.0811923
GOCC_ORGANELLAR_RIBOSOME	81	0.634421	1.87545	2.13563e-06	9.96522e-05	7.67471e-05		KEGG_TOLL_LIKE_RECEPTOR_SIGNALING_PATHWAY	99	0.452929	1.35544	0.0322997	0.101911	0.0674133
GOBP_ZINC_ION_HOMEOSTASIS	37	0.716199	1.87361	2.8924e-05	0.000815785	0.000628276		KEGG_HEMATOPOIETIC_CELL_LINEAGE	86	0.452288	1.33631	0.04047	0.117556	0.0777619
GOCC_INTRINSIC_COMPONENT_OF_ENDOPLASMIC_RETICULUM_MEMBRANE	123	0.606087	1.86853	9.83302e-08	9.4546e-06	7.28145e-06		KEGG_MELANOGENESIS	100	0.44458	1.33071	0.0387597	0.117556	0.0777619
GOBP_NEGATIVE_REGULATION_OF_MITOTIC_CELL_CYCLE	260	0.570952	1.8682	1e-10	2.5384e-08	1.95495e-08		KEGG_CYTOKINE_CYTOKINE_RECEPTOR_INTERACTION	246	0.399792	1.32246	0.0150448	0.0561876	0.0371675
GOBP_CELL_DIVISION	483	0.545787	1.86063	1e-10	2.5384e-08	1.95495e-08		KEGG_REGULATION_OF_ACTIN_CYTOSKELETON	197	0.401834	1.29987	0.0216314	0.0719735	0.0476097
GOBP_RETROGRADE_VESICLE_MEDIATED_TRANSPORT_GOLGI_TO_ENDOPLASMIC_RETICULUM	75	0.634678	1.85932	1.19237e-05	0.000398832	0.000307161		KEGG_LYSOSOME	116	0.422221	1.28804	0.0467172	0.129534	0.0856854
GOCC_MITOCHONDRIAL_LARGE_RIBOSOMAL_SUBUNIT	52	0.673125	1.85856	2.43664e-05	0.000715877	0.000551332		KEGG_PATHWAYS_IN_CANCER	314	0.383262	1.28496	0.0163964	0.059117	0.0391053
GOBP_RECOMBINATIONAL_REPAIR	90	0.622804	1.8579	2.90604e-06	0.000125454	9.66184e-05
GOCC_ER_TO_GOLGI_TRANSPORT_VESICLE_MEMBRANE	54	0.670011	1.85684	8.87762e-06	0.000306181	0.000235805
GOBP_COLLAGEN_METABOLIC_PROCESS	89	0.622781	1.85594	1.25206e-06	6.30599e-05	4.85655e-05
GOBP_ERROR_FREE_TRANSLESION_SYNTHESIS	20	0.797874	1.85545	7.93411e-05	0.00179181	0.00137996
GOCC_FICOLIN_1_RICH_GRANULE_LUMEN	115	0.60641	1.85183	3.91551e-07	2.61556e-05	2.01437e-05
GOMF_ELECTRON_TRANSFER_ACTIVITY	114	0.607489	1.85087	4.78589e-07	3.09911e-05	2.38678e-05
GOBP_APOPTOTIC_MITOCHONDRIAL_CHANGES	97	0.614455	1.85009	1.54431e-06	7.48107e-05	5.76154e-05
GOCC_NUCLEAR_CHROMOSOME	174	0.584072	1.84924	3.55405e-09	6.78125e-07	5.22258e-07
GOBP_MYELOID_LEUKOCYTE_MIGRATION	186	0.579239	1.84875	4.96872e-09	8.52202e-07	6.56323e-07
GOBP_NEGATIVE_REGULATION_OF_COAGULATION	49	0.671871	1.84576	4.07402e-05	0.00106394	0.000819392
GOBP_REGULATION_OF_NUCLEAR_DIVISION	118	0.601603	1.8453	4.89691e-07	3.13897e-05	2.41747e-05
GOCC_RESPIRATORY_CHAIN_COMPLEX	64	0.654693	1.84452	3.97254e-06	0.000161601	0.000124457
GOCC_RESPIRATORY_CHAIN_COMPLEX_IV	17	0.807547	1.84413	0.000185093	0.00333378	0.00256751
GOBP_PROTEIN_DNA_COMPLEX_SUBUNIT_ORGANIZATION	177	0.580926	1.84357	1.62413e-08	2.32066e-06	1.78726e-06
GOMF_PLATELET_DERIVED_GROWTH_FACTOR_BINDING	11	0.900973	1.84121	2.14054e-05	0.00064685	0.000498171
GOBP_NEGATIVE_REGULATION_OF_CELL_CYCLE_PROCESS	287	0.557952	1.8411	1e-10	2.5384e-08	1.95495e-08
GOBP_NUCLEOSOME_ASSEMBLY	55	0.662661	1.84056	1.9061e-05	0.000592946	0.000456657
GOBP_REGULATION_OF_MITOTIC_CELL_CYCLE	488	0.540561	1.84044	1e-10	2.5384e-08	1.95495e-08
GOBP_REGULATION_OF_RESPONSE_TO_WOUNDING	139	0.591718	1.84039	1.41762e-07	1.21571e-05	9.36275e-06
GOBP_ANTIGEN_PROCESSING_AND_PRESENTATION_OF_PEPTIDE_OR_POLYSACCHARIDE_ANTIGEN_VIA_MHC_CLASS_II	94	0.614049	1.83892	4.34216e-06	0.000174538	0.00013442
GOBP_RESPONSE_TO_CADMIUM_ION	57	0.658118	1.83796	7.86121e-06	0.000281423	0.000216738
GOBP_REGULATION_OF_COAGULATION	66	0.647804	1.83688	1.1234e-05	0.000379208	0.000292047
GOBP_MEIOTIC_CELL_CYCLE_PROCESS	143	0.58847	1.83603	1.97477e-07	1.56648e-05	1.20643e-05
GOBP_ELECTRON_TRANSPORT_CHAIN	145	0.58762	1.83292	1.16565e-07	1.08782e-05	8.37788e-06
GOBP_NEUTROPHIL_CHEMOTAXIS	89	0.61492	1.83251	2.38286e-06	0.000108012	8.31852e-05
GOCC_FIBRILLAR_COLLAGEN_TRIMER	12	0.872433	1.8281	0.00011491	0.00239089	0.00184134
GOMF_HEME_COPPER_TERMINAL_OXIDASE_ACTIVITY	23	0.76564	1.8281	0.000321957	0.00509511	0.003924
GOCC_RESPIRASOME	75	0.623663	1.82705	2.61603e-05	0.000757513	0.000583398
GOBP_NUCLEOTIDE_EXCISION_REPAIR_DNA_GAP_FILLING	23	0.764036	1.82427	0.000332513	0.00518331	0.00399193
GOCC_PIGMENT_GRANULE	100	0.60482	1.82404	2.33454e-06	0.000107355	8.26794e-05
GOBP_SISTER_CHROMATID_COHESION	35	0.707863	1.82398	0.000100171	0.00216241	0.00166538
GOBP_REGULATION_OF_ACTIN_FILAMENT_BASED_MOVEMENT	36	0.701759	1.82305	0.000128653	0.00256739	0.00197727
GOBP_ESTABLISHMENT_OF_TISSUE_POLARITY	117	0.594881	1.82043	1.06803e-06	5.55552e-05	4.27858e-05
GOBP_CHROMATIN_REMODELING_AT_CENTROMERE	20	0.782141	1.81886	0.000166362	0.00308693	0.0023774
GOBP_FIBRINOLYSIS	25	0.746967	1.81876	0.000243652	0.00415649	0.00320112
GOCC_FICOLIN_1_RICH_GRANULE	166	0.575369	1.81859	7.56955e-08	7.57097e-06	5.83078e-06
GOBP_DNA_REPLICATION_INITIATION	26	0.74774	1.81644	0.000189985	0.00340254	0.00262046
GOBP_PEPTIDE_CROSS_LINKING	31	0.722802	1.8162	0.000171833	0.00316992	0.00244131
GOBP_MONOCYTE_CHEMOTAXIS	56	0.651616	1.81568	4.10064e-05	0.0010665	0.000821367
GOBP_RIBONUCLEOSIDE_MONOPHOSPHATE_BIOSYNTHETIC_PROCESS	31	0.721141	1.81203	0.000185443	0.00333378	0.00256751
GOBP_NEUTROPHIL_MIGRATION	108	0.59662	1.8119	3.22635e-06	0.000136496	0.000105122
GOBP_DNA_STRAND_ELONGATION_INVOLVED_IN_DNA_REPLICATION	16	0.800983	1.81052	0.000392277	0.00588508	0.00453239
GOCC_COLLAGEN_CONTAINING_EXTRACELLULAR_MATRIX	390	0.538643	1.8098	1e-10	2.5384e-08	1.95495e-08
GOBP_MEIOTIC_CELL_CYCLE	193	0.565946	1.80663	1.77037e-08	2.33342e-06	1.79708e-06
GOBP_CENTROMERE_COMPLEX_ASSEMBLY	27	0.736424	1.80541	0.000203985	0.00361589	0.00278478
GOBP_CELLULAR_TRANSITION_METAL_ION_HOMEOSTASIS	104	0.597262	1.80496	5.56915e-06	0.000212903	0.000163967
GOBP_CELL_CYCLE_G2_M_PHASE_TRANSITION	224	0.557444	1.80437	1.38099e-08	2.03808e-06	1.56963e-06
GOBP_TRANSITION_METAL_ION_HOMEOSTASIS	122	0.585086	1.80324	9.95555e-07	5.26482e-05	4.0547e-05
GOBP_ANTIMICROBIAL_HUMORAL_IMMUNE_RESPONSE_MEDIATED_BY_ANTIMICROBIAL_PEPTIDE	58	0.643497	1.80022	5.68692e-05	0.00138273	0.00106491
GOBP_MITOTIC_CELL_CYCLE_CHECKPOINT	133	0.579423	1.80003	1.3137e-06	6.51309e-05	5.01605e-05
GOBP_OXIDATIVE_PHOSPHORYLATION	94	0.600501	1.79834	1.39791e-05	0.000464457	0.000357701
GOBP_ATP_SYNTHESIS_COUPLED_ELECTRON_TRANSPORT	74	0.614946	1.79774	6.4429e-05	0.00151995	0.00117059
GOBP_TRANSLATIONAL_TERMINATION	98	0.595772	1.79661	5.40059e-06	0.000208888	0.000160875
GOBP_RESPONSE_TO_OXYGEN_LEVELS	343	0.538396	1.79659	1e-10	2.5384e-08	1.95495e-08
GOBP_SPINDLE_ORGANIZATION	137	0.577745	1.79637	3.05459e-07	2.13084e-05	1.64106e-05
GOBP_SCF_DEPENDENT_PROTEASOMAL_UBIQUITIN_DEPENDENT_PROTEIN_CATABOLIC_PROCESS	86	0.602804	1.79628	1.63675e-05	0.000524586	0.000404009
GOCC_ROUGH_ENDOPLASMIC_RETICULUM_MEMBRANE	21	0.763248	1.79589	0.00021623	0.00378015	0.00291128
GOCC_ENDOPLASMIC_RETICULUM_GOLGI_INTERMEDIATE_COMPARTMENT	104	0.59425	1.79586	7.84939e-06	0.000281423	0.000216738
GOBP_TRANSFORMING_GROWTH_FACTOR_BETA_PRODUCTION	39	0.68172	1.79535	0.000448182	0.00653831	0.00503548
GOBP_FEMALE_MEIOTIC_NUCLEAR_DIVISION	21	0.762535	1.79421	0.000223149	0.00387973	0.00298797
GOBP_TELOMERE_MAINTENANCE_VIA_SEMI_CONSERVATIVE_REPLICATION	24	0.740967	1.79406	0.000518664	0.00727427	0.00560227
GOBP_REGULATION_OF_WOUND_HEALING	111	0.591451	1.7924	3.95406e-06	0.000161601	0.000124457
GOBP_DNA_REPLICATION	219	0.55513	1.79197	1.67895e-08	2.32066e-06	1.78726e-06
GOBP_REGULATION_OF_CELLULAR_RESPONSE_TO_HEAT	66	0.63175	1.79136	4.01304e-05	0.00105235	0.000810464
GOBP_PURINE_NUCLEOBASE_BIOSYNTHETIC_PROCESS	10	0.903467	1.79082	6.97658e-05	0.00162034	0.00124791
GOBP_RESPONSE_TO_ZINC_ION	53	0.645674	1.79065	0.000104005	0.00222978	0.00171726
GOMF_OPSONIN_BINDING	14	0.817529	1.7904	0.000507227	0.00716896	0.00552117
GOCC_ENDOCYTIC_VESICLE_LUMEN	19	0.779213	1.78968	0.00024304	0.00415649	0.00320112
GOMF_MICROTUBULE_MOTOR_ACTIVITY	60	0.637929	1.78888	8.69207e-05	0.00194225	0.00149582
GOBP_NEGATIVE_REGULATION_OF_TRANSFORMING_GROWTH_FACTOR_BETA_PRODUCTION	13	0.836769	1.7888	0.000493622	0.00708847	0.00545918
GOBP_NUCLEOBASE_BIOSYNTHETIC_PROCESS	15	0.80392	1.78849	0.000638043	0.00843547	0.00649657
GOBP_CELLULAR_RESPONSE_TO_OXYGEN_LEVELS	200	0.559142	1.78741	2.66008e-08	3.24632e-06	2.50015e-06
GOBP_RESPIRATORY_ELECTRON_TRANSPORT_CHAIN	90	0.599163	1.78737	2.07128e-05	0.000632335	0.000486993
GOBP_NUCLEOBASE_METABOLIC_PROCESS	27	0.729055	1.78735	0.000306833	0.00493795	0.00380296
GOBP_NEGATIVE_REGULATION_OF_PLATELET_ACTIVATION	16	0.790065	1.78584	0.000628332	0.00839196	0.00646306
GOBP_REGULATION_OF_DNA_DEPENDENT_DNA_REPLICATION	38	0.681115	1.78573	0.000176741	0.00324162	0.00249653
GOBP_CELLULAR_RESPONSE_TO_HEAT	100	0.591648	1.78432	8.63871e-06	0.00029957	0.000230713
GOBP_MITOTIC_SPINDLE_ASSEMBLY	47	0.657631	1.78376	0.000180098	0.0032842	0.00252932
GOCC_PRERIBOSOME	53	0.642952	1.7831	0.000113389	0.0023748	0.00182895
GOBP_MORPHOGENESIS_OF_A_POLARIZED_EPITHELIUM	136	0.574248	1.78243	1.77312e-06	8.46031e-05	6.5157e-05
GOBP_POSITIVE_REGULATION_OF_CELL_CYCLE_PHASE_TRANSITION	82	0.600516	1.78222	1.74299e-05	0.000547576	0.000421715
GOBP_RIBOSOME_BIOGENESIS	224	0.550452	1.78174	3.28691e-08	3.72477e-06	2.86863e-06
GOCC_ENDOCYTIC_VESICLE_MEMBRANE	153	0.566956	1.78095	7.51111e-07	4.03945e-05	3.11098e-05
GOBP_ERROR_PRONE_TRANSLESION_SYNTHESIS	20	0.764758	1.77844	0.000327436	0.00514248	0.00396048
GOMF_LIPASE_INHIBITOR_ACTIVITY	14	0.811946	1.77817	0.000620731	0.00831046	0.00640029
GOBP_POSITIVE_REGULATION_OF_CANONICAL_WNT_SIGNALING_PATHWAY	128	0.574878	1.77786	3.86096e-06	0.000159102	0.000122532
GOBP_PROTEIN_LOCALIZATION_TO_ENDOPLASMIC_RETICULUM	125	0.577716	1.77745	2.2967e-06	0.000106386	8.1933e-05
GOMF_PHOSPHOLIPASE_INHIBITOR_ACTIVITY	10	0.896177	1.77637	0.000130935	0.00258873	0.00199371
GOCC_RIBOSOMAL_SUBUNIT	165	0.562583	1.77617	6.6696e-07	3.74196e-05	2.88187e-05
GOCC_CONDENSED_NUCLEAR_CHROMOSOME_KINETOCHORE	14	0.810949	1.77599	0.000634919	0.00841168	0.00647825
GOBP_RIBONUCLEOPROTEIN_COMPLEX_BIOGENESIS	311	0.535766	1.77593	3.57768e-10	8.40887e-08	6.47608e-08
GOBP_CYTOPLASMIC_TRANSLATION	69	0.617151	1.77496	0.000105302	0.00223493	0.00172123
GOBP_DNA_RECOMBINATION	207	0.552033	1.77143	4.33698e-08	4.74526e-06	3.65456e-06
GOBP_RESPONSE_TO_INTERLEUKIN_1	184	0.554841	1.77047	1.67742e-07	1.41932e-05	1.09309e-05
GOCC_COMPLEX_OF_COLLAGEN_TRIMERS	20	0.760764	1.76915	0.000379547	0.00574845	0.00442717
GOBP_GLYCOSYL_COMPOUND_BIOSYNTHETIC_PROCESS	34	0.689076	1.76907	0.000532509	0.00741074	0.00570738
GOBP_REGULATION_OF_GENE_SILENCING	90	0.592915	1.76873	3.15192e-05	0.000881149	0.000678616
GOBP_AEROBIC_RESPIRATION	72	0.607978	1.76822	7.81069e-05	0.00177024	0.00136335
GOCC_CYTOCHROME_COMPLEX	26	0.727833	1.76808	0.000540086	0.00749586	0.00577293
GOBP_MITOCHONDRIAL_TRANSLATIONAL_TERMINATION	86	0.593323	1.76803	3.28966e-05	0.00090373	0.000696008
GOBP_CHRONIC_INFLAMMATORY_RESPONSE	18	0.770103	1.76739	0.000890171	0.0108219	0.00833447
GOMF_UNFOLDED_PROTEIN_BINDING	97	0.58697	1.76733	2.41283e-05	0.000712179	0.000548484
GOMF_RIBONUCLEOPROTEIN_COMPLEX_BINDING	103	0.583555	1.76455	1.78463e-05	0.000557895	0.000429662
GOBP_AMINE_METABOLIC_PROCESS	146	0.565362	1.76326	7.10236e-07	3.91926e-05	3.01842e-05
GOBP_MEIOTIC_CHROMOSOME_SEGREGATION	60	0.628164	1.7615	0.000145379	0.00277885	0.00214013
GOBP_REGULATION_OF_CELL_CYCLE_G2_M_PHASE_TRANSITION	173	0.556396	1.76003	2.98159e-07	2.12598e-05	1.63732e-05
GOCC_PRERIBOSOME_LARGE_SUBUNIT_PRECURSOR	17	0.770186	1.75881	0.000943359	0.0113516	0.00874242
GOBP_DNA_REPLICATION_INDEPENDENT_NUCLEOSOME_ORGANIZATION	28	0.711725	1.75699	0.000871515	0.0106358	0.00819118
GOBP_NEGATIVE_REGULATION_OF_CELL_CYCLE_G2_M_PHASE_TRANSITION	88	0.588403	1.75691	3.57117e-05	0.000956229	0.000736439
GOBP_NEUROINFLAMMATORY_RESPONSE	34	0.684219	1.7566	0.000653075	0.0085276	0.00656753
GOCC_CONDENSED_NUCLEAR_CHROMOSOME	66	0.619415	1.75638	9.42254e-05	0.00206905	0.00159347
GOBP_LEUKOCYTE_CHEMOTAXIS	187	0.549516	1.75557	5.4905e-07	3.26202e-05	2.51225e-05
GOCC_SPLICEOSOMAL_TRI_SNRNP_COMPLEX	30	0.705681	1.75467	0.000703632	0.00905978	0.00697738
GOBP_NUCLEOSIDE_SALVAGE	14	0.800489	1.75308	0.00116204	0.0133835	0.0103073
GOBP_CELLULAR_RESPIRATION	151	0.559661	1.75217	1.22947e-06	6.24175e-05	4.80708e-05
GOBP_COLLAGEN_FIBRIL_ORGANIZATION	48	0.642014	1.75177	0.000309049	0.00495259	0.00381424
GOBP_TELOMERE_ORGANIZATION	122	0.568324	1.75158	6.45787e-06	0.000238267	0.000183501
GOBP_MITOCHONDRIAL_ELECTRON_TRANSPORT_CYTOCHROME_C_TO_OXYGEN	16	0.774143	1.74985	0.00124892	0.0141277	0.0108804
GOMF_STRUCTURAL_CONSTITUENT_OF_RIBOSOME	145	0.56092	1.74964	2.77854e-06	0.000121604	9.36535e-05
GOBP_VESICLE_TARGETING_TO_FROM_OR_WITHIN_GOLGI	59	0.625534	1.74812	0.000121593	0.00248113	0.00191084
GOBP_RNA_POLYMERASE_II_PREINITIATION_COMPLEX_ASSEMBLY	22	0.740274	1.74755	0.00143382	0.0158797	0.0122297
GOCC_ENDOPLASMIC_RETICULUM_LUMEN	259	0.534285	1.74748	1.07498e-08	1.62425e-06	1.25092e-06
GOBP_CELLULAR_RESPONSE_TO_CADMIUM_ION	35	0.677875	1.7467	0.000504975	0.00716896	0.00552117
GOBP_NON_CANONICAL_WNT_SIGNALING_PATHWAY	146	0.559959	1.74641	1.13574e-06	5.85969e-05	4.51284e-05
GOBP_KINETOCHORE_ORGANIZATION	16	0.772378	1.74586	0.0013745	0.0153028	0.0117854
GOBP_HISTONE_EXCHANGE	33	0.681491	1.74488	0.00078526	0.00982892	0.00756973
GOCC_CLATHRIN_COATED_ENDOCYTIC_VESICLE_MEMBRANE	36	0.671616	1.74475	0.000632251	0.00840182	0.00647066
GOBP_TRANSLESION_SYNTHESIS	36	0.671017	1.74319	0.000645492	0.00848094	0.00653159
GOBP_REGULATION_OF_GENE_SILENCING_BY_RNA	83	0.586252	1.74306	8.13904e-05	0.00183157	0.00141058
GOBP_RESPONSE_TO_INTERLEUKIN_12	46	0.64328	1.74279	0.000438852	0.00646161	0.00497641
GOBP_REGULATION_OF_CYCLIN_DEPENDENT_PROTEIN_KINASE_ACTIVITY	91	0.583221	1.74187	0.000105092	0.00223493	0.00172123
GOCC_CLATHRIN_COATED_VESICLE_MEMBRANE	108	0.573529	1.74178	2.79531e-05	0.000795471	0.000612632
GOCC_U2_SNRNP	19	0.758345	1.74175	0.00078402	0.00982892	0.00756973
GOCC_HOST_CELLULAR_COMPONENT	50	0.630461	1.74017	0.00046372	0.00670335	0.00516258
GOMF_MOLECULAR_CARRIER_ACTIVITY	49	0.633415	1.74012	0.000355975	0.00546977	0.00421254
GOBP_SPINDLE_ASSEMBLY	82	0.586315	1.74008	5.14396e-05	0.00128014	0.0009859
GOBP_FC_EPSILON_RECEPTOR_SIGNALING_PATHWAY	106	0.575271	1.73926	2.07258e-05	0.000632335	0.000486993
GOBP_DNA_GEOMETRIC_CHANGE	98	0.576481	1.73844	3.45865e-05	0.000935587	0.000720542
GOCC_COPI_COATED_VESICLE	23	0.728042	1.73833	0.00195694	0.0202589	0.0156024
GOMF_SINGLE_STRANDED_DNA_HELICASE_ACTIVITY	14	0.793565	1.73791	0.00153317	0.0167174	0.0128749
GOBP_REGULATION_OF_CELL_CYCLE_G1_S_PHASE_TRANSITION	143	0.557023	1.73791	6.39325e-06	0.000238267	0.000183501
GOCC_KINESIN_COMPLEX	42	0.654288	1.7379	0.000531403	0.00741074	0.00570738
GOBP_REGULATION_OF_ATTACHMENT_OF_SPINDLE_MICROTUBULES_TO_KINETOCHORE	11	0.850267	1.73759	0.000479181	0.00691109	0.00532258
GOCC_COATED_VESICLE	264	0.529663	1.73742	1.68645e-08	2.32066e-06	1.78726e-06
GOBP_DNA_CONFORMATION_CHANGE	226	0.535614	1.73647	2.75388e-07	2.05602e-05	1.58344e-05
GOBP_PROTEIN_LOCALIZATION_TO_CHROMOSOME	67	0.610737	1.7353	0.000149095	0.00282436	0.00217518
GOBP_ENDODERMAL_CELL_DIFFERENTIATION	42	0.653013	1.73451	0.000551207	0.00755499	0.00581847
GOBP_PROTEIN_LOCALIZATION_TO_CHROMOSOME_CENTROMERIC_REGION	18	0.755745	1.73444	0.00145104	0.0160144	0.0123335
GOMF_PROTEASE_BINDING	119	0.564387	1.73376	5.98909e-06	0.000227585	0.000175275
GOCC_METHYLOSOME	12	0.827224	1.73337	0.00110927	0.0129249	0.0099541
GOBP_POSITIVE_REGULATION_OF_WNT_SIGNALING_PATHWAY	159	0.549685	1.73274	3.82311e-06	0.000159102	0.000122532
GOBP_T_CELL_CHEMOTAXIS	24	0.715084	1.73139	0.00145693	0.0160516	0.0123621
GOBP_PURINE_NUCLEOSIDE_MONOPHOSPHATE_BIOSYNTHETIC_PROCESS	21	0.735398	1.73035	0.00102721	0.0121391	0.0093489
GOBP_PLASMINOGEN_ACTIVATION	20	0.74393	1.73	0.000790835	0.00987921	0.00760847
GOBP_ATTACHMENT_OF_MITOTIC_SPINDLE_MICROTUBULES_TO_KINETOCHORE	10	0.872727	1.72989	0.000573938	0.00779916	0.00600652
GOBP_NEGATIVE_REGULATION_OF_RESPONSE_TO_WOUNDING	82	0.582825	1.72972	6.38433e-05	0.00151175	0.00116428
GOBP_POSITIVE_REGULATION_OF_WOUND_HEALING	47	0.637602	1.72943	0.000502917	0.00716896	0.00552117
GOMF_COLLAGEN_BINDING	61	0.615918	1.72939	0.000156148	0.00292306	0.00225119
GOBP_PURINE_CONTAINING_COMPOUND_TRANSMEMBRANE_TRANSPORT	16	0.764819	1.72878	0.00200533	0.0205587	0.0158333
GOBP_RIBOSOME_ASSEMBLY	47	0.637163	1.72824	0.000522136	0.00729841	0.00562087
GOBP_REGULATION_OF_TRANSCRIPTION_INVOLVED_IN_G1_S_TRANSITION_OF_MITOTIC_CELL_CYCLE	24	0.713636	1.72788	0.00162344	0.0175508	0.0135168
GOBP_RIBOSOMAL_LARGE_SUBUNIT_BIOGENESIS	49	0.628641	1.727	0.000456779	0.00663323	0.00510858
GOCC_ORGANELLE_INNER_MEMBRANE	410	0.511651	1.727	1e-10	2.5384e-08	1.95495e-08
GOBP_GLYCOSYL_COMPOUND_METABOLIC_PROCESS	111	0.569824	1.72686	2.6073e-05	0.000757513	0.000583398
GOBP_PROTEIN_FOLDING	189	0.542006	1.72574	7.46635e-07	4.03945e-05	3.11098e-05
GOCC_CMG_COMPLEX	10	0.870314	1.72511	0.000641459	0.00844543	0.00650424
GOCC_DNA_REPLICATION_PREINITIATION_COMPLEX	10	0.870314	1.72511	0.000641459	0.00844543	0.00650424
GOCC_SPINDLE	274	0.523679	1.72486	3.00534e-08	3.53183e-06	2.72004e-06
GOBP_POSITIVE_REGULATION_OF_RESPONSE_TO_WOUNDING	56	0.618996	1.72479	0.000314267	0.00502352	0.00386886
GOMF_CHEMOKINE_RECEPTOR_BINDING	55	0.620807	1.72431	0.000276658	0.00456019	0.00351203
GOBP_REGULATION_OF_MONOCYTE_CHEMOTAXIS	21	0.73277	1.72417	0.00115299	0.0133034	0.0102456
GOCC_PROTEASOME_CORE_COMPLEX	19	0.750465	1.72365	0.00108067	0.0126764	0.00976272
GOBP_CORNIFICATION	101	0.569955	1.72233	5.75955e-05	0.00139504	0.00107439
GOBP_COLLAGEN_CATABOLIC_PROCESS	44	0.642558	1.72195	0.00109205	0.0127863	0.00984736
GOMF_ATP_DEPENDENT_MICROTUBULE_MOTOR_ACTIVITY_PLUS_END_DIRECTED	14	0.785947	1.72123	0.00216362	0.0216909	0.0167052
GOCC_DNA_PACKAGING_COMPLEX	17	0.753646	1.72104	0.0017275	0.0184558	0.0142137
GOBP_CELL_COMMUNICATION_INVOLVED_IN_CARDIAC_CONDUCTION	51	0.622182	1.72001	0.000777705	0.0097729	0.0075266
GOBP_IMP_BIOSYNTHETIC_PROCESS	10	0.867655	1.71983	0.000731487	0.0093589	0.00720776
GOBP_ESTABLISHMENT_OF_PROTEIN_LOCALIZATION_TO_ENDOPLASMIC_RETICULUM	102	0.568635	1.71973	6.04984e-05	0.00144332	0.00111157
GOCC_PROTEASOME_ACCESSORY_COMPLEX	24	0.710252	1.71969	0.00192869	0.0200319	0.0154275
GOCC_CYCLIN_DEPENDENT_PROTEIN_KINASE_HOLOENZYME_COMPLEX	35	0.66739	1.71969	0.000867067	0.0106019	0.00816508
GOMF_GLYCOSAMINOGLYCAN_BINDING	196	0.538698	1.71848	5.11171e-07	3.16835e-05	2.4401e-05
GOBP_CHAPERONE_MEDIATED_PROTEIN_FOLDING	55	0.61859	1.71815	0.000304792	0.00492983	0.0037967
GOBP_MITOCHONDRIAL_TRANSLATION	116	0.56104	1.71789	2.46954e-05	0.000722199	0.000556201
GOCC_VESICLE_LUMEN	294	0.519683	1.71754	2.95028e-08	3.53183e-06	2.72004e-06
GOMF_RRNA_BINDING	50	0.621802	1.71627	0.000741815	0.00946769	0.00729154
GOBP_TRANSLATIONAL_ELONGATION	114	0.563237	1.71605	2.62611e-05	0.000757513	0.000583398
GOMF_CHAPERONE_BINDING	90	0.575111	1.71562	0.00013169	0.00258873	0.00199371
GOBP_PIGMENT_BIOSYNTHETIC_PROCESS	51	0.620077	1.71419	0.000904159	0.01095	0.00843312
GOBP_CELLULAR_RESPONSE_TO_ACID_CHEMICAL	50	0.620882	1.71373	0.000817897	0.0100939	0.00777382
GOBP_RESPONSE_TO_COPPER_ION	35	0.664939	1.71337	0.00104182	0.0122888	0.00946425
GOCC_BLOOD_MICROPARTICLE	103	0.566402	1.71268	6.99612e-05	0.00162034	0.00124791
GOBP_DNA_SYNTHESIS_INVOLVED_IN_DNA_REPAIR	45	0.637232	1.7123	0.000546731	0.00751044	0.00578416
GOBP_HUMORAL_IMMUNE_RESPONSE	233	0.526684	1.71182	4.09507e-07	2.70701e-05	2.08481e-05
GOBP_POSTREPLICATION_REPAIR	46	0.631822	1.71175	0.000727524	0.00934588	0.00719773
GOCC_MITOTIC_SPINDLE	110	0.563531	1.71074	4.8715e-05	0.00122192	0.000941061
GOBP_MACROPHAGE_MIGRATION	45	0.636218	1.70958	0.000592022	0.00799356	0.00615623
GOBP_EXTERNAL_ENCAPSULATING_STRUCTURE_ORGANIZATION	363	0.510311	1.70912	3.90613e-09	7.08238e-07	5.45449e-07
GOCC_LUMENAL_SIDE_OF_MEMBRANE	34	0.665632	1.70888	0.00150174	0.0164879	0.0126982
GOBP_DOUBLE_STRAND_BREAK_REPAIR_VIA_BREAK_INDUCED_REPLICATION	10	0.861754	1.70814	0.000987677	0.0117314	0.00903491
GOBP_NUCLEOSOME_ORGANIZATION	90	0.572519	1.70789	0.000146242	0.00278694	0.00214636
GOBP_NEGATIVE_REGULATION_OF_CELL_CYCLE_G1_S_PHASE_TRANSITION	92	0.57053	1.7078	0.000111339	0.00233959	0.00180184
GOBP_BUNDLE_OF_HIS_CELL_TO_PURKINJE_MYOCYTE_COMMUNICATION	13	0.798453	1.70689	0.00257623	0.0248839	0.0191643
GOCC_NUCLEAR_PORE	64	0.605759	1.70665	0.000130291	0.00258873	0.00199371
GOBP_POSTTRANSCRIPTIONAL_REGULATION_OF_GENE_EXPRESSION	473	0.502118	1.70657	1e-10	2.5384e-08	1.95495e-08
GOBP_MYELOID_LEUKOCYTE_MEDIATED_IMMUNITY	486	0.50083	1.70573	1e-10	2.5384e-08	1.95495e-08
GOBP_DEOXYRIBONUCLEOSIDE_MONOPHOSPHATE_METABOLIC_PROCESS	14	0.778528	1.70498	0.00302389	0.0280141	0.021575
GOBP_DNA_BIOSYNTHETIC_PROCESS	157	0.540914	1.70429	8.35858e-06	0.000293058	0.000225699
GOBP_TRANSFORMING_GROWTH_FACTOR_BETA1_PRODUCTION	12	0.813322	1.70424	0.00187515	0.0196422	0.0151274
GOBP_ALCOHOL_BIOSYNTHETIC_PROCESS	130	0.549678	1.70366	2.09905e-05	0.000637347	0.000490853
GOBP_MULTI_ORGANISM_LOCALIZATION	56	0.611262	1.70324	0.000463617	0.00670335	0.00516258
GOBP_REGULATION_OF_LYMPHOCYTE_CHEMOTAXIS	24	0.703444	1.70321	0.0023727	0.0233166	0.0179573
GOCC_INTRINSIC_COMPONENT_OF_ORGANELLE_MEMBRANE	301	0.51554	1.70247	1.80173e-08	2.33342e-06	1.79708e-06
GOBP_REGULATION_OF_GRANULOCYTE_CHEMOTAXIS	40	0.647544	1.70236	0.00123441	0.0139885	0.0107733
GOBP_CELL_CYCLE_CHECKPOINT	171	0.537428	1.70136	2.60887e-06	0.000116591	8.97924e-05
GOBP_SIGNAL_TRANSDUCTION_BY_P53_CLASS_MEDIATOR	226	0.524772	1.70132	1.19122e-06	6.09633e-05	4.69509e-05
GOBP_NUCLEAR_EXPORT	155	0.541246	1.70105	1.09755e-05	0.000372463	0.000286852
GOBP_ESTABLISHMENT_OF_MITOTIC_SPINDLE_LOCALIZATION	27	0.693533	1.70026	0.00171184	0.0183193	0.0141086
GOBP_ATP_METABOLIC_PROCESS	237	0.522145	1.70021	5.19924e-07	3.17254e-05	2.44333e-05
GOMF_EXTRACELLULAR_MATRIX_STRUCTURAL_CONSTITUENT	154	0.540804	1.69987	4.46036e-06	0.000177502	0.000136703
GOCC_COLLAGEN_TRIMER	79	0.577312	1.69861	0.000240843	0.00413078	0.00318132
GOMF_PROTON_TRANSMEMBRANE_TRANSPORTER_ACTIVITY	95	0.567339	1.69831	0.000116988	0.00241042	0.00185638
GOBP_TRANSCRIPTION_COUPLED_NUCLEOTIDE_EXCISION_REPAIR	70	0.588745	1.69816	0.000264979	0.00440453	0.00339215
GOMF_NEUROPEPTIDE_RECEPTOR_BINDING	32	0.671783	1.69814	0.00131654	0.0147872	0.0113883
GOBP_PIGMENT_METABOLIC_PROCESS	66	0.598513	1.69711	0.000265133	0.00440453	0.00339215
GOBP_DETOXIFICATION_OF_INORGANIC_COMPOUND	15	0.762543	1.69644	0.00437897	0.0366328	0.0282128
GOBP_REGULATION_OF_HEART_RATE	86	0.568955	1.69542	0.000184456	0.00333378	0.00256751
GOBP_POSITIVE_REGULATION_OF_TRANSCRIPTION_INITIATION_FROM_RNA_POLYMERASE_II_PROMOTER	19	0.738118	1.69529	0.00200166	0.0205543	0.0158299
GOCC_SMALL_RIBOSOMAL_SUBUNIT	67	0.596511	1.69488	0.000333248	0.00518331	0.00399193
GOBP_POSITIVE_REGULATION_OF_CALCIUM_ION_IMPORT	19	0.737533	1.69395	0.00211523	0.0213475	0.0164408
GOBP_DOUBLE_STRAND_BREAK_REPAIR	176	0.534649	1.69361	4.34558e-06	0.000174538	0.00013442
GOCC_PRECATALYTIC_SPLICEOSOME	46	0.625125	1.69361	0.00106231	0.0124841	0.00961459
GOBP_RESPONSE_TO_HEAT	137	0.544396	1.69268	1.45645e-05	0.000478893	0.000368819
GOBP_PROTEASOMAL_UBIQUITIN_INDEPENDENT_PROTEIN_CATABOLIC_PROCESS	21	0.719274	1.69242	0.00237355	0.0233166	0.0179573
GOBP_GLYCOLYTIC_PROCESS_THROUGH_FRUCTOSE_6_PHOSPHATE	27	0.689923	1.69141	0.00201802	0.0206554	0.0159078
GOCC_CLATHRIN_COATED_ENDOCYTIC_VESICLE	50	0.612785	1.69138	0.00114759	0.0132652	0.0102162
GOMF_SINGLE_STRANDED_DNA_BINDING	87	0.567361	1.69096	0.000185178	0.00333378	0.00256751
GOBP_ASTROCYTE_DEVELOPMENT	38	0.644703	1.69026	0.00111431	0.0129276	0.00995619
GOCC_RIBOSOME	194	0.528907	1.68954	1.7717e-06	8.46031e-05	6.5157e-05
GOMF_ISOMERASE_ACTIVITY	126	0.548285	1.68936	4.85052e-05	0.00122148	0.000940726
GOBP_DNA_PACKAGING	129	0.545346	1.68906	2.35232e-05	0.000697562	0.000537227
GOBP_POSITIVE_REGULATION_OF_GLIOGENESIS	52	0.611689	1.68893	0.0010549	0.01242	0.00956526
GOBP_PYRIMIDINE_NUCLEOSIDE_BIOSYNTHETIC_PROCESS	13	0.789629	1.68803	0.0033642	0.0304553	0.0234552
GOBP_REGULATION_OF_MITOCHONDRION_ORGANIZATION	127	0.546937	1.68781	3.73852e-05	0.000992951	0.000764721
GOBP_POSITIVE_REGULATION_OF_DNA_METABOLIC_PROCESS	155	0.536866	1.68728	1.68402e-05	0.000534619	0.000411736
GOBP_REGULATION_OF_STEM_CELL_DIFFERENTIATION	101	0.558299	1.6871	0.000121441	0.00248113	0.00191084
GOMF_CCR_CHEMOKINE_RECEPTOR_BINDING	34	0.657135	1.68706	0.00198878	0.0204551	0.0157535
GOBP_REGULATION_OF_EXIT_FROM_MITOSIS	15	0.758197	1.68677	0.00523758	0.0415471	0.0319975
GOBP_STRESS_RESPONSE_TO_METAL_ION	16	0.746203	1.6867	0.00403047	0.0344245	0.026512
GOMF_COMPLEMENT_BINDING	20	0.725244	1.68655	0.00175827	0.018725	0.014421
GOBP_NUCLEOSIDE_MONOPHOSPHATE_METABOLIC_PROCESS	64	0.598601	1.68649	0.000182238	0.0033137	0.00255204
GOBP_POSITIVE_REGULATION_OF_CELL_CYCLE_PROCESS	246	0.516553	1.68574	1.32737e-06	6.52983e-05	5.02894e-05
GOBP_REGULATION_OF_LEUKOCYTE_CHEMOTAXIS	99	0.559138	1.68527	0.000116788	0.00241042	0.00185638
GOBP_GENERATION_OF_PRECURSOR_METABOLITES_AND_ENERGY	421	0.498353	1.68503	3.53565e-09	6.78125e-07	5.22258e-07
GOCC_ENDOCYTIC_VESICLE	279	0.511082	1.68453	2.91711e-07	2.12598e-05	1.63732e-05
GOBP_ASTROCYTE_DIFFERENTIATION	68	0.588596	1.68383	0.000542168	0.00749586	0.00577293
GOBP_AGING	267	0.512366	1.68364	2.96786e-07	2.12598e-05	1.63732e-05
GOCC_INTRINSIC_COMPONENT_OF_MITOCHONDRIAL_INNER_MEMBRANE	37	0.643492	1.6834	0.00137334	0.0153028	0.0117854
GOBP_REGULATION_OF_CYTOKINESIS	79	0.571867	1.68259	0.000323702	0.00510998	0.00393545
GOMF_INTERMEDIATE_FILAMENT_BINDING	13	0.78705	1.68251	0.00359822	0.0319808	0.02463
GOBP_NEGATIVE_REGULATION_OF_WOUND_HEALING	67	0.591931	1.68186	0.000443309	0.00651212	0.00501531
GOMF_ANTIOXIDANT_ACTIVITY	73	0.577068	1.68103	0.000582252	0.00789524	0.00608052
GOBP_ESTABLISHMENT_OF_MITOTIC_SPINDLE_ORIENTATION	22	0.711872	1.6805	0.00459373	0.0380076	0.0292715
GOBP_PLASMA_LIPOPROTEIN_PARTICLE_CLEARANCE	47	0.619431	1.68015	0.00112669	0.0130474	0.0100484
GOCC_LARGE_RIBOSOMAL_SUBUNIT	100	0.556922	1.67959	0.000128089	0.00256421	0.00197483
GOMF_ANTIGEN_BINDING	53	0.605519	1.67929	0.000971405	0.0116093	0.00894089
GOBP_LYMPHOCYTE_CHEMOTAXIS	54	0.605926	1.67923	0.000743873	0.00946769	0.00729154
GOBP_REGULATION_OF_CHROMOSOME_ORGANIZATION	220	0.519803	1.67894	3.69449e-06	0.000155267	0.000119579
GOBP_DNA_STRAND_ELONGATION	22	0.710974	1.67838	0.00482199	0.0391811	0.0301753
GOCC_CHAPERONE_COMPLEX	23	0.702793	1.67804	0.00467964	0.0385175	0.0296642
GOCC_COPI_COATED_VESICLE_MEMBRANE	15	0.754137	1.67774	0.00575275	0.0446589	0.034394
GOCC_CYTOSOLIC_SMALL_RIBOSOMAL_SUBUNIT	40	0.638167	1.67771	0.00205187	0.0208673	0.0160709
GOBP_LIMBIC_SYSTEM_DEVELOPMENT	90	0.562239	1.67722	0.000293928	0.0047705	0.003674
GOBP_CELLULAR_AMINO_ACID_METABOLIC_PROCESS	265	0.510129	1.67695	6.14903e-07	3.49189e-05	2.68928e-05
GOBP_MITOCHONDRIAL_GENE_EXPRESSION	135	0.539713	1.67641	2.88994e-05	0.000815785	0.000628276
GOMF_PEPTIDE_BINDING	274	0.50888	1.67612	2.91385e-07	2.12598e-05	1.63732e-05
GOBP_RIBONUCLEOPROTEIN_COMPLEX_SUBUNIT_ORGANIZATION	137	0.539062	1.6761	2.31815e-05	0.000690655	0.000531908
GOBP_INNATE_IMMUNE_RESPONSE_ACTIVATING_SIGNAL_TRANSDUCTION	106	0.554156	1.67542	0.000105191	0.00223493	0.00172123
GOBP_NUCLEOTIDE_SALVAGE	12	0.79947	1.67521	0.00323467	0.0296636	0.0228454
GOBP_NEGATIVE_REGULATION_OF_CELL_CYCLE	499	0.489666	1.67311	3.74943e-10	8.49782e-08	6.54459e-08
GOMF_INTRAMOLECULAR_OXIDOREDUCTASE_ACTIVITY	39	0.635155	1.67272	0.00288413	0.0272362	0.0209759
GOBP_NUCLEOSIDE_METABOLIC_PROCESS	89	0.561141	1.67225	0.000154142	0.00289404	0.00222884
GOBP_RESPONSE_TO_ACID_CHEMICAL	96	0.557323	1.67196	0.000269143	0.00445949	0.00343447
GOBP_REGULATION_OF_DOUBLE_STRAND_BREAK_REPAIR_VIA_HOMOLOGOUS_RECOMBINATION	31	0.665387	1.67193	0.00266591	0.0255944	0.0197115
GOBP_GLIAL_CELL_MIGRATION	39	0.634796	1.67178	0.00293804	0.0276219	0.021273
GOBP_REGULATION_OF_AMYLOID_FIBRIL_FORMATION	14	0.763276	1.67158	0.00538536	0.0425517	0.0327712
GOBP_REGULATION_OF_DNA_REPLICATION	85	0.561702	1.66943	0.000408448	0.00607028	0.00467502
GOBP_REGULATION_OF_VENTRICULAR_CARDIAC_MUSCLE_CELL_ACTION_POTENTIAL	12	0.796213	1.66839	0.00353142	0.0314646	0.0242324
GOMF_PROTEIN_LIPID_COMPLEX_BINDING	27	0.680485	1.66827	0.00293711	0.0276219	0.021273
GOBP_DNA_REPAIR	419	0.493541	1.66784	4.43759e-09	7.82248e-07	6.02448e-07
GOMF_PEPTIDE_ANTIGEN_BINDING	24	0.688833	1.66783	0.00426686	0.0359595	0.0276942
GOBP_REGULATION_OF_SUBSTRATE_ADHESION_DEPENDENT_CELL_SPREADING	49	0.607065	1.66773	0.00133619	0.014955	0.0115176
GOBP_REGULATION_OF_HEMATOPOIETIC_STEM_CELL_DIFFERENTIATION	71	0.575789	1.666	0.000546774	0.00751044	0.00578416
GOBP_CIRCADIAN_SLEEP_WAKE_CYCLE	25	0.683629	1.66454	0.0039204	0.0337112	0.0259626
GOBP_VIRAL_LIFE_CYCLE	303	0.503214	1.66339	6.77435e-08	6.93387e-06	5.34012e-06
GOCC_PROTEASOME_REGULATORY_PARTICLE_BASE_SUBCOMPLEX	12	0.793146	1.66196	0.00418427	0.0354518	0.0273032
GOMF_EXOGENOUS_PROTEIN_BINDING	67	0.584801	1.6616	0.000694366	0.00899275	0.00692576
GOBP_PROTEIN_N_LINKED_GLYCOSYLATION	64	0.589351	1.66042	0.000317029	0.00504228	0.00388331
GOBP_UDP_N_ACETYLGLUCOSAMINE_METABOLIC_PROCESS	16	0.7345	1.66024	0.00543971	0.0427762	0.0329441
GOMF_AMIDE_BINDING	339	0.498319	1.65965	6.20559e-08	6.60552e-06	5.08724e-06
GOBP_REGULATION_OF_CELL_CYCLE_CHECKPOINT	26	0.682935	1.65901	0.00382642	0.0331728	0.025548
GOCC_MHC_PROTEIN_COMPLEX	25	0.68109	1.65835	0.00419844	0.0355244	0.0273591
GOBP_REGULATION_OF_WNT_SIGNALING_PATHWAY_PLANAR_CELL_POLARITY_PATHWAY	14	0.757158	1.65818	0.00630918	0.0471704	0.0363283
GOBP_DEOXYRIBONUCLEOTIDE_BIOSYNTHETIC_PROCESS	13	0.775516	1.65786	0.00617367	0.0464195	0.03575
GOBP_SIGNAL_TRANSDUCTION_IN_RESPONSE_TO_DNA_DAMAGE	114	0.54409	1.65771	9.3269e-05	0.00206876	0.00159326
GOBP_RNA_EXPORT_FROM_NUCLEUS	106	0.548294	1.6577	0.000153893	0.00289404	0.00222884
GOBP_POSITIVE_REGULATION_OF_MONOCYTE_CHEMOTAXIS	15	0.744649	1.65663	0.00880119	0.0589782	0.045422
GOBP_GAP_JUNCTION_ASSEMBLY	12	0.790578	1.65658	0.00477778	0.0389714	0.0300138
GOBP_COTRANSLATIONAL_PROTEIN_TARGETING_TO_MEMBRANE	89	0.555855	1.65649	0.000212861	0.00373154	0.00287384
GOBP_POSITIVE_REGULATION_OF_CHROMOSOME_SEGREGATION	12	0.790055	1.65549	0.00477778	0.0389714	0.0300138
GOCC_TERTIARY_GRANULE_LUMEN	53	0.596919	1.65544	0.0014675	0.01614	0.0124302
GOMF_MISFOLDED_PROTEIN_BINDING	26	0.68111	1.65458	0.00410572	0.034973	0.0269344
GOBP_REGULATION_OF_PLATELET_ACTIVATION	31	0.65841	1.6544	0.00391452	0.0337063	0.0259589
GOBP_POSITIVE_REGULATION_OF_MITOCHONDRION_ORGANIZATION	66	0.583442	1.65438	0.000703825	0.00905978	0.00697738
GOMF_MRNA_5_UTR_BINDING	23	0.692815	1.65422	0.00744364	0.0524859	0.040422
GOBP_RNA_LOCALIZATION	178	0.520431	1.65382	1.59017e-05	0.000514858	0.000396518
GOBP_MITOTIC_DNA_REPLICATION	12	0.789217	1.65373	0.00477778	0.0389714	0.0300138
GOBP_TRANSLATIONAL_INITIATION	155	0.526115	1.65349	3.89216e-05	0.00102488	0.000789313
GOBP_REGULATION_OF_T_CELL_CHEMOTAXIS	16	0.73145	1.65335	0.00583485	0.0449368	0.0346081
GOBP_RELEASE_OF_CYTOCHROME_C_FROM_MITOCHONDRIA	50	0.598924	1.65312	0.00225554	0.022365	0.0172244
GOBP_HIPPOCAMPUS_DEVELOPMENT	67	0.581599	1.65251	0.000792681	0.00988281	0.00761124
GOBP_MITOCHONDRIAL_MEMBRANE_ORGANIZATION	101	0.546812	1.65239	0.000281194	0.00459911	0.003542
GOBP_PTERIDINE_CONTAINING_COMPOUND_BIOSYNTHETIC_PROCESS	13	0.772886	1.65223	0.0069968	0.0504565	0.038859
GOBP_CYTOKINESIS	138	0.531292	1.65215	3.19415e-05	0.000889037	0.000684692
GOBP_REGULATION_OF_HEART_RATE_BY_CARDIAC_CONDUCTION	35	0.640961	1.65159	0.00271535	0.0259122	0.0199563
GOCC_VACUOLAR_LUMEN	148	0.528939	1.65153	3.38772e-05	0.00092666	0.000713666
GOBP_HISTONE_MRNA_METABOLIC_PROCESS	21	0.701606	1.65085	0.00448826	0.0373296	0.0287494
GOMF_PROTEOGLYCAN_BINDING	32	0.652839	1.65025	0.0025364	0.0245553	0.0189112
GOBP_REGULATION_OF_COMPLEMENT_ACTIVATION	49	0.60051	1.64972	0.00181976	0.0192379	0.0148161
GOCC_AZUROPHIL_GRANULE_LUMEN	76	0.562241	1.64944	0.00111	0.0129249	0.0099541
GOBP_REGULATION_OF_SISTER_CHROMATID_COHESION	17	0.722208	1.64925	0.00584374	0.0449508	0.0346188
GOBP_CELLULAR_COMPONENT_DISASSEMBLY	476	0.485268	1.64925	1.39966e-09	3.06283e-07	2.35884e-07
GOBP_HOMOTYPIC_CELL_CELL_ADHESION	77	0.561988	1.64905	0.000944475	0.0113516	0.00874242
GOBP_POSITIVE_REGULATION_OF_MACROPHAGE_MIGRATION	20	0.708437	1.64746	0.00364699	0.0322786	0.0248594
GOCC_REPLICATION_FORK	52	0.596638	1.64738	0.00232581	0.02299	0.0177057
GOBP_REGULATION_OF_FIBRINOLYSIS	14	0.752163	1.64724	0.00746679	0.0525908	0.0405027
GOBP_MONOSACCHARIDE_CATABOLIC_PROCESS	56	0.59098	1.64673	0.00134493	0.0150262	0.0115724
GOBP_NEGATIVE_REGULATION_OF_AMYLOID_FIBRIL_FORMATION	11	0.805794	1.6467	0.00413179	0.0351479	0.0270691
GOBP_CELLULAR_RESPONSE_TO_LOW_DENSITY_LIPOPROTEIN_PARTICLE_STIMULUS	19	0.716562	1.64578	0.00368071	0.0323067	0.024881
GOBP_POSITIVE_REGULATION_OF_CELL_CYCLE	326	0.49437	1.64549	3.05557e-07	2.13084e-05	1.64106e-05
GOBP_ESTABLISHMENT_OF_PROTEIN_LOCALIZATION_TO_MITOCHONDRIAL_MEMBRANE	46	0.607077	1.64471	0.00216098	0.0216909	0.0167052
GOBP_NEGATIVE_REGULATION_OF_CANONICAL_WNT_SIGNALING_PATHWAY	160	0.521617	1.64438	3.41013e-05	0.000928785	0.000715303
GOCC_SMN_SM_PROTEIN_COMPLEX	16	0.727264	1.64389	0.00628803	0.047112	0.0362832
GOBP_RESPONSE_TO_TESTOSTERONE	39	0.623587	1.64226	0.00558005	0.043556	0.0335446
GOMF_EXTRACELLULAR_MATRIX_STRUCTURAL_CONSTITUENT_CONFERRING_COMPRESSION_RESISTANCE	21	0.697737	1.64174	0.0049399	0.0397825	0.0306385
GOBP_NUCLEAR_TRANSPORT	278	0.498385	1.64128	6.16281e-07	3.49189e-05	2.68928e-05
GOBP_POSITIVE_REGULATION_OF_DNA_BIOSYNTHETIC_PROCESS	57	0.587643	1.64114	0.000879384	0.0107113	0.00824928
GOBP_REGULATION_OF_CENTROSOME_CYCLE	35	0.636609	1.64037	0.0033397	0.0303201	0.023351
GOBP_REGULATION_OF_APOPTOTIC_SIGNALING_PATHWAY	301	0.496675	1.64018	2.46207e-07	1.86004e-05	1.43251e-05
GOBP_LEUKOCYTE_AGGREGATION	13	0.766949	1.63954	0.00911343	0.0602436	0.0463966
GOBP_VESICLE_BUDDING_FROM_MEMBRANE	94	0.547455	1.63948	0.000429283	0.00635018	0.00489059
GOCC_GERM_CELL_NUCLEUS	16	0.724898	1.63854	0.0069678	0.0503045	0.038742
GOBP_CIRCADIAN_SLEEP_WAKE_CYCLE_SLEEP	20	0.703958	1.63705	0.00460819	0.0380776	0.0293254
GOBP_CELLULAR_METABOLIC_COMPOUND_SALVAGE	28	0.663034	1.63679	0.00618448	0.0464458	0.0357702
GOBP_REGULATION_OF_TRANSCRIPTION_INITIATION_FROM_RNA_POLYMERASE_II_PROMOTER	24	0.676004	1.63677	0.00633384	0.0472224	0.0363683
GOBP_GLUCOSE_6_PHOSPHATE_METABOLIC_PROCESS	21	0.695279	1.63596	0.005448	0.0427884	0.0329534
GOBP_RNA_SURVEILLANCE	14	0.746703	1.63529	0.00874018	0.0587555	0.0452505
GOCC_MITOCHONDRIAL_RESPIRATORY_CHAIN_COMPLEX_IV	11	0.80012	1.63511	0.00497622	0.0400242	0.0308246
GOBP_NEGATIVE_REGULATION_OF_APOPTOTIC_SIGNALING_PATHWAY	198	0.511851	1.63467	5.27572e-06	0.000206445	0.000158994
GOMF_MOTOR_ACTIVITY	115	0.535278	1.63461	0.000178199	0.00325894	0.00250987
GOBP_REGULATION_OF_PROTEIN_IMPORT	50	0.592184	1.63452	0.00299664	0.0278752	0.0214681
GOBP_GLIOGENESIS	246	0.500757	1.63419	6.45791e-06	0.000238267	0.000183501
GOCC_PRONUCLEUS	10	0.824357	1.63401	0.00429438	0.0360956	0.027799
GOBP_AXIS_ELONGATION	26	0.672527	1.63373	0.00578205	0.0446929	0.0344202
GOMF_CELL_CELL_ADHESION_MEDIATOR_ACTIVITY	47	0.602288	1.63365	0.00231626	0.0229314	0.0176606
GOBP_REGULATION_OF_HEMATOPOIETIC_PROGENITOR_CELL_DIFFERENTIATION	85	0.549624	1.63353	0.000856882	0.0105179	0.00810039
GOMF_STRUCTURAL_CONSTITUENT_OF_SKIN_EPIDERMIS	11	0.798638	1.63208	0.00515718	0.0410633	0.0316249
GOMF_HEPARIN_BINDING	141	0.523028	1.63141	0.000170694	0.00315809	0.0024322
GOBP_ANTIBACTERIAL_HUMORAL_RESPONSE	42	0.614019	1.63093	0.00372496	0.0325601	0.0250761
GOBP_REGULATION_OF_SPINDLE_CHECKPOINT	13	0.762898	1.63088	0.0102893	0.0657884	0.0506669
GOBP_POSITIVE_REGULATION_OF_MITOTIC_CELL_CYCLE	98	0.540666	1.63043	0.000396526	0.00592084	0.00455993
GOBP_MITOCHONDRION_ORGANIZATION	395	0.483815	1.62989	7.6354e-08	7.57097e-06	5.83078e-06
GOBP_TRNA_TRANSPORT	29	0.65606	1.62988	0.00390866	0.0337016	0.0259553
GOBP_RNA_CATABOLIC_PROCESS	335	0.488665	1.62903	5.9538e-07	3.46631e-05	2.66958e-05
GOCC_MICROTUBULE_ASSOCIATED_COMPLEX	127	0.527887	1.62902	0.000142553	0.00275806	0.00212412
GOBP_ESTABLISHMENT_OF_PROTEIN_LOCALIZATION_TO_MEMBRANE	278	0.494567	1.62871	1.04661e-06	5.4891e-05	4.22743e-05
GOBP_MICROGLIAL_CELL_ACTIVATION	41	0.615567	1.6283	0.00444316	0.0371003	0.0285728
GOBP_NOTOCHORD_DEVELOPMENT	17	0.712911	1.62802	0.00777269	0.0540362	0.041616
GOBP_RIBOSOMAL_SMALL_SUBUNIT_BIOGENESIS	56	0.583948	1.62713	0.00202366	0.0206798	0.0159265
GOBP_NUCLEOBASE_CONTAINING_SMALL_MOLECULE_INTERCONVERSION	21	0.691501	1.62707	0.00607068	0.0460449	0.0354615
GOBP_NUCLEOBASE_CONTAINING_COMPOUND_TRANSPORT	199	0.508834	1.62681	9.61718e-06	0.000328122	0.000252703
GOBP_PROTEASOMAL_PROTEIN_CATABOLIC_PROCESS	402	0.48271	1.62578	1.24175e-07	1.10988e-05	8.5477e-06
GOCC_NUCLEAR_INNER_MEMBRANE	40	0.6183	1.62548	0.00487872	0.0395407	0.0304522
GOBP_TRICARBOXYLIC_ACID_CYCLE	33	0.634774	1.62527	0.00512419	0.0409032	0.0315016
GOCC_SAM_COMPLEX	11	0.795158	1.62497	0.00545876	0.0428199	0.0329777
GOBP_BRANCH_ELONGATION_OF_AN_EPITHELIUM	16	0.718357	1.62375	0.00900711	0.0597979	0.0460533
GOBP_POST_TRANSLATIONAL_PROTEIN_MODIFICATION	317	0.488963	1.62369	1.29944e-06	6.4931e-05	5.00066e-05
GOBP_DEOXYRIBONUCLEOSIDE_TRIPHOSPHATE_METABOLIC_PROCESS	12	0.774856	1.62364	0.007217	0.051692	0.0398105
GOMF_PROTEIN_N_TERMINUS_BINDING	101	0.537177	1.62328	0.000519263	0.00727427	0.00560227
GOBP_COPII_COATED_VESICLE_BUDDING	61	0.578077	1.62314	0.00169455	0.0181956	0.0140133
GOBP_ANATOMICAL_STRUCTURE_HOMEOSTASIS	381	0.483564	1.62308	8.86204e-08	8.65208e-06	6.66339e-06
GOBP_POSITIVE_REGULATION_OF_BINDING	151	0.51831	1.62271	4.64233e-05	0.00117841	0.00090755
GOBP_POSITIVE_REGULATION_OF_DNA_TEMPLATED_TRANSCRIPTION_INITIATION	26	0.667768	1.62217	0.0066802	0.0488957	0.037657
GOBP_CELLULAR_KETONE_METABOLIC_PROCESS	227	0.500499	1.6218	1.6849e-05	0.000534619	0.000411736
GOBP_KERATINIZATION	189	0.509322	1.62168	3.5156e-05	0.000945339	0.000728053
GOBP_RESPIRATORY_SYSTEM_DEVELOPMENT	169	0.512091	1.62148	4.19022e-05	0.00108535	0.000835883
GOCC_MHC_CLASS_II_PROTEIN_COMPLEX	16	0.717143	1.62101	0.009347	0.0614674	0.0473391
GOBP_SEQUESTERING_OF_METAL_ION	15	0.728585	1.62089	0.0137584	0.0785876	0.0605242
GOBP_NUCLEOTIDE_SUGAR_METABOLIC_PROCESS	32	0.641096	1.62057	0.00438139	0.0366328	0.0282128
GOCC_SPINDLE_MICROTUBULE	44	0.60441	1.61972	0.00610571	0.046116	0.0355162
GOBP_NEGATIVE_REGULATION_OF_PEPTIDASE_ACTIVITY	217	0.502232	1.61955	5.43122e-06	0.000208888	0.000160875
GOMF_LIPOPROTEIN_PARTICLE_RECEPTOR_BINDING	27	0.66061	1.61955	0.00590322	0.0452438	0.0348445
GOBP_SYNAPSE_PRUNING	11	0.792367	1.61926	0.00636471	0.0472956	0.0364247
GOCC_SM_LIKE_PROTEIN_FAMILY_COMPLEX	68	0.565831	1.61871	0.00182308	0.0192379	0.0148161
GOBP_LEUKOCYTE_MIGRATION	397	0.480578	1.6187	1.14937e-07	1.08782e-05	8.37788e-06
GOBP_RESPONSE_TO_MOLECULE_OF_BACTERIAL_ORIGIN	291	0.489499	1.61776	1.45765e-06	7.11559e-05	5.48006e-05
GOBP_COLLAGEN_BIOSYNTHETIC_PROCESS	39	0.614149	1.6174	0.00731361	0.0520316	0.0400721
GOMF_SIGNAL_SEQUENCE_BINDING	36	0.622573	1.61734	0.00610402	0.046116	0.0355162
GOBP_IMPORT_INTO_NUCLEUS	135	0.520691	1.61733	0.000131762	0.00258873	0.00199371
GOBP_DNA_DAMAGE_RESPONSE_SIGNAL_TRANSDUCTION_BY_P53_CLASS_MEDIATOR	94	0.539941	1.61698	0.000616294	0.0082685	0.00636798
GOCC_MEMBRANE_COAT	81	0.546935	1.61683	0.00157565	0.017151	0.0132089
GOBP_RESPONSE_TO_INTERFERON_GAMMA	182	0.507054	1.61628	6.34207e-05	0.00150737	0.0011609
GOBP_NEGATIVE_REGULATION_OF_PROTEIN_CATABOLIC_PROCESS	97	0.536596	1.61566	0.000744465	0.00946769	0.00729154
GOBP_MALE_MEIOSIS_I	18	0.703787	1.61519	0.0088208	0.0590473	0.0454752
GOBP_NCRNA_EXPORT_FROM_NUCLEUS	30	0.649397	1.61472	0.00673096	0.0490313	0.0377614
GOBP_MACROPHAGE_CHEMOTAXIS	31	0.642589	1.61465	0.00764451	0.0536045	0.0412835
GOBP_SINGLE_STRANDED_VIRAL_RNA_REPLICATION_VIA_DOUBLE_STRANDED_DNA_INTERMEDIATE	15	0.725714	1.6145	0.0151458	0.0840167	0.0647054
GOBP_SERINE_FAMILY_AMINO_ACID_BIOSYNTHETIC_PROCESS	17	0.706985	1.61448	0.00879391	0.0589782	0.045422
GOBP_REGULATION_OF_SIGNAL_TRANSDUCTION_BY_P53_CLASS_MEDIATOR	152	0.515164	1.6144	5.84105e-05	0.00140313	0.00108062
GOBP_POSITIVE_REGULATION_OF_RESPONSE_TO_EXTERNAL_STIMULUS	434	0.476159	1.61421	1.2378e-07	1.10988e-05	8.5477e-06
GOMF_INTRAMOLECULAR_OXIDOREDUCTASE_ACTIVITY_TRANSPOSING_C_C_BONDS	12	0.770142	1.61376	0.00840987	0.0571403	0.0440066
GOBP_POSITIVE_REGULATION_OF_PROTEIN_BINDING	77	0.549742	1.61312	0.0016081	0.0174147	0.0134119
GOMF_TUBULIN_BINDING	282	0.488686	1.61269	2.71502e-06	0.000120486	9.27925e-05
GOBP_INTERSTRAND_CROSS_LINK_REPAIR	40	0.612859	1.61118	0.00558005	0.043556	0.0335446
GOBP_VESICLE_TARGETING	75	0.54995	1.6111	0.001182	0.0135642	0.0104464
GOBP_NEGATIVE_REGULATION_OF_LEUKOCYTE_MIGRATION	36	0.62017	1.6111	0.00632009	0.047185	0.0363395
GOBP_NUCLEOTIDE_SUGAR_BIOSYNTHETIC_PROCESS	21	0.684566	1.61075	0.00822657	0.0563169	0.0433724
GOBP_INTERLEUKIN_8_PRODUCTION	74	0.55077	1.61012	0.00259685	0.0250154	0.0192656
GOBP_CELL_CHEMOTAXIS	252	0.493052	1.60993	7.89368e-06	0.000281423	0.000216738
GOBP_MEIOTIC_CHROMOSOME_SEPARATION	19	0.700946	1.60992	0.006939	0.0501669	0.038636
GOCC_LUMENAL_SIDE_OF_ENDOPLASMIC_RETICULUM_MEMBRANE	28	0.652033	1.60963	0.00830164	0.0565708	0.043568
GOBP_POSITIVE_REGULATION_OF_PROTEIN_AUTOPHOSPHORYLATION	26	0.66223	1.60872	0.00802744	0.0552518	0.0425521
GOMF_CATALYTIC_ACTIVITY_ACTING_ON_DNA	166	0.508686	1.60782	5.85928e-05	0.00140313	0.00108062
GOMF_SPHINGOLIPID_BINDING	23	0.673298	1.60762	0.0119455	0.0722569	0.0556486
GOCC_CELL_SUBSTRATE_JUNCTION	380	0.479136	1.60733	1.96716e-07	1.56648e-05	1.20643e-05
GOBP_POSITIVE_REGULATION_OF_GLIAL_CELL_PROLIFERATION	13	0.751225	1.60593	0.0161898	0.0882649	0.0679772
GOBP_REGULATION_OF_INTRINSIC_APOPTOTIC_SIGNALING_PATHWAY	131	0.51791	1.60583	0.000353239	0.00545414	0.0042005
GOBP_REGULATION_OF_MRNA_CATABOLIC_PROCESS	173	0.507611	1.60571	4.35548e-05	0.00111902	0.000861816
GOBP_REGULATION_OF_LEUKOCYTE_MIGRATION	178	0.505289	1.6057	5.82457e-05	0.00140313	0.00108062
GOMF_NEUROPEPTIDE_HORMONE_ACTIVITY	27	0.654824	1.60536	0.00691517	0.0501528	0.0386251
GOBP_ESTABLISHMENT_OF_ORGANELLE_LOCALIZATION	352	0.479751	1.60484	7.23459e-07	3.95782e-05	3.04811e-05
GOCC_RNA_POLYMERASE_II_CORE_COMPLEX	14	0.732634	1.60448	0.013844	0.0789344	0.0607913
GOBP_MITOTIC_CYTOKINESIS	63	0.571201	1.60444	0.00152297	0.0166634	0.0128333
GOBP_PROTEIN_INSERTION_INTO_MEMBRANE	55	0.577457	1.6039	0.00191627	0.0199355	0.0153533
GOBP_NUCLEOTIDE_TRANSMEMBRANE_TRANSPORT	13	0.750062	1.60344	0.0166625	0.090145	0.0694251
GOBP_REGULATION_OF_CELLULAR_KETONE_METABOLIC_PROCESS	165	0.507865	1.60342	0.000139644	0.00272671	0.00209998
GOBP_CHROMATIN_ASSEMBLY_OR_DISASSEMBLY	117	0.523889	1.60318	0.000307357	0.00493795	0.00380296
GOBP_CELLULAR_RESPONSE_TO_COPPER_ION	24	0.662103	1.60311	0.01093	0.0682694	0.0525776
GOBP_LOW_DENSITY_LIPOPROTEIN_PARTICLE_CLEARANCE	31	0.637947	1.60298	0.00831409	0.0565708	0.043568
GOBP_ESTABLISHMENT_OF_PROTEIN_LOCALIZATION_TO_ORGANELLE	494	0.4697	1.60228	5.20939e-09	8.69969e-07	6.70006e-07
GOCC_OUTER_MITOCHONDRIAL_MEMBRANE_PROTEIN_COMPLEX	17	0.701559	1.60209	0.0103825	0.0661517	0.0509467
GOBP_NETRIN_ACTIVATED_SIGNALING_PATHWAY	12	0.764479	1.60189	0.0099606	0.0645792	0.0497356
GOBP_POSITIVE_REGULATION_OF_MUSCLE_CONTRACTION	34	0.623909	1.60176	0.00672224	0.0490313	0.0377614
GOMF_CARBON_CARBON_LYASE_ACTIVITY	44	0.597618	1.60152	0.00791084	0.054627	0.0420709
GOBP_NEGATIVE_REGULATION_OF_PROTEOLYSIS	289	0.485109	1.60125	2.75046e-06	0.000121211	9.33507e-05
GOCC_CHROMOSOME_TELOMERIC_REGION	106	0.529519	1.60093	0.000511649	0.00721539	0.00555693
GOBP_POSITIVE_REGULATION_OF_INTRINSIC_APOPTOTIC_SIGNALING_PATHWAY	51	0.578907	1.60038	0.00452084	0.0375514	0.0289202
GOCC_INTERCALATED_DISC	46	0.59067	1.60026	0.00377114	0.0327831	0.0252479
GOBP_POSITIVE_REGULATION_OF_SMOOTH_MUSCLE_CELL_PROLIFERATION	74	0.547367	1.60017	0.00298516	0.0278176	0.0214237
GOCC_ANCHORED_COMPONENT_OF_PLASMA_MEMBRANE	54	0.577389	1.60015	0.00251736	0.0244269	0.0188123
GOBP_POSITIVE_REGULATION_OF_COAGULATION	22	0.677373	1.59906	0.013255	0.0771	0.0593785
GOBP_REGULATION_OF_CELL_MORPHOGENESIS_INVOLVED_IN_DIFFERENTIATION	80	0.540759	1.59889	0.00243528	0.0238492	0.0183675
GOBP_NEGATIVE_REGULATION_OF_FIBRINOLYSIS	10	0.806425	1.59847	0.0077742	0.0540362	0.041616
GOBP_RESPONSE_TO_LEAD_ION	22	0.676949	1.59806	0.0134855	0.0778698	0.0599714
GOBP_PROTEIN_LOCALIZATION_TO_KINETOCHORE	13	0.747497	1.59796	0.0178442	0.0950791	0.0732251
GOBP_ISOPRENOID_METABOLIC_PROCESS	129	0.515915	1.59791	0.000252325	0.00429291	0.00330618
GOBP_PEPTIDYL_ASPARAGINE_MODIFICATION	26	0.65763	1.59754	0.0089256	0.059623	0.0459186
GOMF_NAD_BINDING	50	0.578771	1.59749	0.00530221	0.0420073	0.0323519
GOMF_HYALURONIC_ACID_BINDING	19	0.695535	1.59749	0.0082006	0.0561998	0.0432823
GOBP_POSITIVE_REGULATION_OF_DEFENSE_RESPONSE	310	0.481209	1.59726	2.8786e-06	0.00012512	9.63614e-05
GOBP_RRNA_METABOLIC_PROCESS	171	0.504449	1.59696	5.5981e-05	0.00137128	0.00105609
GOBP_POSITIVE_REGULATION_OF_LEUKOCYTE_CHEMOTAXIS	78	0.5437	1.59689	0.00367432	0.0322987	0.0248748
GOBP_EMBRYO_IMPLANTATION	40	0.607348	1.59669	0.00644683	0.0477267	0.0367567
GOBP_REGULATION_OF_GLIOGENESIS	77	0.544127	1.59664	0.00211591	0.0213475	0.0164408
GOBP_POSITIVE_REGULATION_OF_INTERLEUKIN_8_PRODUCTION	53	0.575714	1.59663	0.00346244	0.0310528	0.0239153
GOBP_REGULATION_OF_TRANSLATIONAL_INITIATION	66	0.563011	1.59644	0.00178362	0.0189278	0.0145773
GOMF_CHEMOKINE_ACTIVITY	44	0.595664	1.59629	0.00907887	0.0600777	0.0462688
GOBP_REGULATION_OF_CARDIAC_MUSCLE_CONTRACTION	69	0.555014	1.59625	0.00286583	0.0271037	0.0208739
GOMF_NUCLEAR_EXPORT_SIGNAL_RECEPTOR_ACTIVITY	10	0.805123	1.59589	0.00814148	0.0558549	0.0430166
GOBP_CHAPERONE_COFACTOR_DEPENDENT_PROTEIN_REFOLDING	29	0.642239	1.59554	0.00607305	0.0460449	0.0354615
GOBP_DE_NOVO_PROTEIN_FOLDING	34	0.621443	1.59543	0.00694084	0.0501669	0.038636
GOBP_NUCLEAR_PORE_ORGANIZATION	12	0.761212	1.59505	0.010557	0.0667946	0.0514418
GOMF_CHEMOATTRACTANT_ACTIVITY	28	0.646055	1.59488	0.0105302	0.0666915	0.0513624
GOMF_CELL_ADHESION_MEDIATOR_ACTIVITY	56	0.572266	1.59458	0.00310733	0.0285784	0.0220097
GOBP_STEROL_BIOSYNTHETIC_PROCESS	67	0.561097	1.59426	0.00196369	0.0202628	0.0156053
GOMF_TOLL_LIKE_RECEPTOR_BINDING	12	0.760766	1.59411	0.0106763	0.067281	0.0518164
GOBP_OOCYTE_MATURATION	18	0.694583	1.59407	0.0124674	0.0742195	0.0571601
GOMF_LOW_DENSITY_LIPOPROTEIN_PARTICLE_RECEPTOR_BINDING	22	0.675233	1.59401	0.0148686	0.0830599	0.0639685
GOBP_AMINO_SUGAR_METABOLIC_PROCESS	36	0.613454	1.59365	0.00783255	0.0542635	0.041791
GOBP_REGULATION_OF_NUCLEOCYTOPLASMIC_TRANSPORT	90	0.533777	1.59232	0.00150785	0.0165265	0.0127279
GOBP_NUCLEOTIDE_EXCISION_REPAIR_DNA_INCISION	38	0.607327	1.59227	0.00428573	0.0360706	0.0277798
GOBP_DEFENSE_RESPONSE_TO_BACTERIUM	208	0.495423	1.592	2.7953e-05	0.000795471	0.000612632
GOMF_RACEMASE_AND_EPIMERASE_ACTIVITY	12	0.759746	1.59198	0.0106763	0.067281	0.0518164
GOBP_MONONUCLEAR_CELL_MIGRATION	158	0.504906	1.5914	0.000143039	0.00275905	0.00212488
GOBP_COPULATION	18	0.693287	1.5911	0.0129249	0.0760161	0.0585437
GOMF_DNA_POLYMERASE_BINDING	16	0.703495	1.59016	0.0153707	0.0851154	0.0655516
GOBP_MATURATION_OF_5_8S_RRNA	23	0.66586	1.58986	0.0156566	0.0861726	0.0663658
GOBP_PROTEIN_TARGETING_TO_MEMBRANE	169	0.501975	1.58945	0.000101735	0.00218851	0.00168548
GOMF_CADHERIN_BINDING_INVOLVED_IN_CELL_CELL_ADHESION	17	0.695973	1.58934	0.0122013	0.0733929	0.0565235
GOMF_DNA_REPLICATION_ORIGIN_BINDING	13	0.743384	1.58917	0.0202076	0.104232	0.0802744
GOBP_TETRAHYDROFOLATE_INTERCONVERSION	10	0.801416	1.58854	0.00899846	0.0597979	0.0460533
GOBP_NEGATIVE_REGULATION_OF_CALCIUM_MEDIATED_SIGNALING	15	0.714028	1.58851	0.0202328	0.104232	0.0802744
GOMF_FOUR_WAY_JUNCTION_DNA_BINDING	13	0.743069	1.58849	0.0202076	0.104232	0.0802744
GOBP_CELLULAR_RESPONSE_TO_ZINC_ION	22	0.672719	1.58807	0.0155601	0.0859396	0.0661863
GOBP_REGULATION_OF_NEURON_PROJECTION_REGENERATION	27	0.647525	1.58747	0.00860176	0.0580316	0.044693
GOBP_LIVER_REGENERATION	30	0.63838	1.58733	0.00854093	0.057845	0.0445493
GOBP_POSITIVE_REGULATION_OF_RESPONSE_TO_BIOTIC_STIMULUS	222	0.490905	1.58517	3.2666e-05	0.000901297	0.000694134
GOBP_NEGATIVE_REGULATION_OF_CALCINEURIN_MEDIATED_SIGNALING	11	0.775671	1.58514	0.0112139	0.06936	0.0534176
GOBP_MAINTENANCE_OF_BLOOD_BRAIN_BARRIER	32	0.627053	1.58507	0.00725533	0.0517677	0.0398689
GOBP_INTERMEDIATE_FILAMENT_ORGANIZATION	23	0.663786	1.5849	0.0177441	0.0947051	0.0729371
GOBP_RESPONSE_TO_DSRNA	46	0.584859	1.58452	0.00491548	0.0397371	0.0306035
GOMF_WIDE_PORE_CHANNEL_ACTIVITY	25	0.65067	1.58429	0.0129166	0.0760161	0.0585437
GOBP_POSITIVE_REGULATION_OF_TELOMERASE_RNA_LOCALIZATION_TO_CAJAL_BODY	12	0.756071	1.58428	0.0115113	0.0704741	0.0542756
GOBP_PYRIMIDINE_NUCLEOSIDE_METABOLIC_PROCESS	32	0.626409	1.58344	0.0073661	0.0522465	0.0402376
GOBP_REGULATION_OF_CARDIAC_MUSCLE_CELL_ACTION_POTENTIAL	25	0.650314	1.58342	0.0129166	0.0760161	0.0585437
GOBP_CELL_REDOX_HOMEOSTASIS	37	0.605268	1.58341	0.00576319	0.0446589	0.034394
GOBP_SKIN_DEVELOPMENT	365	0.47249	1.58316	9.44392e-07	5.03623e-05	3.87865e-05
GOBP_ISOPRENOID_BIOSYNTHETIC_PROCESS	24	0.653675	1.5827	0.0149833	0.0833444	0.0641876
GOBP_SIGNAL_TRANSDUCTION_IN_ABSENCE_OF_LIGAND	65	0.560217	1.5827	0.00189978	0.0197964	0.0152462
GOBP_REGULATION_OF_ANIMAL_ORGAN_MORPHOGENESIS	171	0.499807	1.58227	9.36504e-05	0.00206876	0.00159326
GOBP_SIGNAL_TRANSDUCTION_INVOLVED_IN_CELL_CYCLE_CHECKPOINT	65	0.560036	1.58219	0.00189978	0.0197964	0.0152462
GOBP_PROTEIN_MODIFICATION_BY_SMALL_PROTEIN_REMOVAL	240	0.485784	1.58213	3.23884e-05	0.000897542	0.000691241
GOBP_PTERIDINE_CONTAINING_COMPOUND_METABOLIC_PROCESS	30	0.636189	1.58188	0.0100115	0.0648298	0.0499286
GOBP_CYTOSKELETON_DEPENDENT_CYTOKINESIS	75	0.539742	1.5812	0.00223097	0.0221908	0.0170902
GOBP_REGULATION_OF_MACROAUTOPHAGY	138	0.508343	1.58079	0.000212683	0.00373154	0.00287384
GOBP_ANTIGEN_PROCESSING_AND_PRESENTATION_OF_ENDOGENOUS_PEPTIDE_ANTIGEN	17	0.692211	1.58075	0.0133416	0.077391	0.0596026
GOBP_FIBROBLAST_PROLIFERATION	75	0.539552	1.58064	0.00225508	0.022365	0.0172244
GOCC_AZUROPHIL_GRANULE	131	0.509743	1.58051	0.000609343	0.00819256	0.0063095
GOBP_DETOXIFICATION	117	0.516235	1.57976	0.000554386	0.00758219	0.00583942
GOBP_REGULATION_OF_RESPONSE_TO_DNA_DAMAGE_STIMULUS	168	0.498876	1.57969	0.000236692	0.00408164	0.00314348
GOCC_SMALL_NUCLEAR_RIBONUCLEOPROTEIN_COMPLEX	58	0.564164	1.57828	0.00309467	0.0285447	0.0219837
GOBP_VESICLE_ORGANIZATION	282	0.478089	1.57772	8.63413e-06	0.00029957	0.000230713
GOCC_MITOCHONDRIAL_MATRIX	393	0.469187	1.57769	5.5001e-07	3.26202e-05	2.51225e-05
GOBP_REGULATION_OF_HUMORAL_IMMUNE_RESPONSE	70	0.546959	1.57763	0.00251627	0.0244269	0.0188123
GOMF_STRUCTURAL_CONSTITUENT_OF_NUCLEAR_PORE	20	0.678409	1.57763	0.0102847	0.0657884	0.0506669
GOCC_ZYMOGEN_GRANULE	13	0.737922	1.57749	0.0216257	0.109352	0.0842173
GOMF_HIGH_DENSITY_LIPOPROTEIN_PARTICLE_BINDING	10	0.795805	1.57742	0.011447	0.0702539	0.054106
GOCC_ENDOPLASMIC_RETICULUM_GOLGI_INTERMEDIATE_COMPARTMENT_MEMBRANE	62	0.561909	1.57695	0.00260564	0.0250536	0.019295
GOBP_POSITIVE_REGULATION_OF_BLOOD_CIRCULATION	37	0.602797	1.57694	0.00651723	0.0480353	0.0369943
GOBP_ACTIVATION_OF_INNATE_IMMUNE_RESPONSE	128	0.509832	1.5767	0.000675961	0.00880334	0.00677988
GOBP_NEGATIVE_REGULATION_OF_NEURON_APOPTOTIC_PROCESS	120	0.514237	1.57645	0.000764963	0.00967023	0.00744752
GOBP_REGULATION_OF_MITOCHONDRIAL_OUTER_MEMBRANE_PERMEABILIZATION_INVOLVED_IN_APOPTOTIC_SIGNALING_PATHWAY	37	0.602608	1.57645	0.00651723	0.0480353	0.0369943
GOMF_AMYLOID_BETA_BINDING	81	0.533241	1.57635	0.00253833	0.0245553	0.0189112
GOBP_POLYOL_BIOSYNTHETIC_PROCESS	49	0.573719	1.57612	0.00503862	0.0403725	0.0310929
GOBP_ESTABLISHMENT_OF_RNA_LOCALIZATION	153	0.501745	1.57611	0.000262602	0.00440453	0.00339215
GOMF_OXIDOREDUCTASE_ACTIVITY_ACTING_ON_PEROXIDE_AS_ACCEPTOR	51	0.570106	1.57605	0.00610893	0.046116	0.0355162
GOBP_CENTROSOME_DUPLICATION	54	0.568593	1.57577	0.0036727	0.0322987	0.0248748
GOBP_REGULATION_OF_MONOOXYGENASE_ACTIVITY	56	0.565427	1.57552	0.00416835	0.035378	0.0272463
GOBP_NADH_METABOLIC_PROCESS	39	0.598207	1.57542	0.011433	0.0702359	0.0540921
GOBP_PYRIMIDINE_CONTAINING_COMPOUND_BIOSYNTHETIC_PROCESS	30	0.633575	1.57538	0.0110296	0.0685883	0.0528232
GOBP_SUBSTRATE_DEPENDENT_CELL_MIGRATION	22	0.667253	1.57517	0.0201705	0.104232	0.0802744
GOMF_PROTEIN_BINDING_INVOLVED_IN_HETEROTYPIC_CELL_CELL_ADHESION	11	0.770483	1.57454	0.012305	0.0736673	0.0567348
GOBP_POSITIVE_REGULATION_OF_APOPTOTIC_SIGNALING_PATHWAY	110	0.51865	1.57449	0.000806556	0.0100341	0.00772773
GOBP_RESPONSE_TO_ACTIVITY	61	0.560724	1.57441	0.00370857	0.0324615	0.0250002
GOBP_VIRAL_GENE_EXPRESSION	171	0.497011	1.57341	0.000124642	0.00251904	0.00194004
GOBP_NEURAL_CREST_FORMATION	12	0.750723	1.57307	0.0140258	0.0796845	0.061369
GOBP_HYDROGEN_PEROXIDE_CATABOLIC_PROCESS	28	0.637215	1.57305	0.0137738	0.0786048	0.0605374
GOCC_U5_SNRNP	14	0.718226	1.57292	0.0226854	0.113355	0.0873006
GOBP_POSITIVE_REGULATION_OF_NEURON_APOPTOTIC_PROCESS	50	0.569741	1.57257	0.00767012	0.053653	0.0413208
GOBP_TELOMERASE_RNA_LOCALIZATION	15	0.706672	1.57214	0.02347	0.116451	0.0896847
GOBP_ANDROGEN_METABOLIC_PROCESS	27	0.641214	1.572	0.0101759	0.0655598	0.0504908
GOBP_ENERGY_DERIVATION_BY_OXIDATION_OF_ORGANIC_COMPOUNDS	228	0.484953	1.57191	4.42355e-05	0.00113193	0.000871755
GOBP_UNSATURATED_FATTY_ACID_BIOSYNTHETIC_PROCESS	43	0.588121	1.5718	0.0104892	0.0665644	0.0512645
GOBP_REGULATION_OF_CIRCADIAN_SLEEP_WAKE_CYCLE	20	0.675788	1.57154	0.0114211	0.0702308	0.0540883
GOMF_PROTEIN_FOLDING_CHAPERONE	34	0.611957	1.57108	0.00879898	0.0589782	0.045422
GOBP_MIDBODY_ABSCISSION	15	0.706042	1.57074	0.02347	0.116451	0.0896847
GOBP_LUNG_MORPHOGENESIS	45	0.584428	1.57041	0.00564875	0.043984	0.0338742
GOBP_CELL_COMMUNICATION_BY_ELECTRICAL_COUPLING	28	0.636143	1.57041	0.0144457	0.0813419	0.0626454
GOBP_GLUTAMINE_METABOLIC_PROCESS	20	0.675224	1.57023	0.0115347	0.0705197	0.0543107
GOMF_RIBOSOMAL_SMALL_SUBUNIT_BINDING	16	0.694612	1.57008	0.0181032	0.0958955	0.0738539
GOMF_PROTEIN_HETERODIMERIZATION_ACTIVITY	208	0.488582	1.57001	5.61821e-05	0.00137128	0.00105609
GOCC_ACTIN_FILAMENT	98	0.5206	1.56992	0.00109946	0.0128493	0.00989591
GOBP_CHROMOSOME_ORGANIZATION_INVOLVED_IN_MEIOTIC_CELL_CYCLE	44	0.585703	1.56959	0.0133388	0.077391	0.0596026
GOCC_NADH_DEHYDROGENASE_COMPLEX	38	0.598622	1.56945	0.00547171	0.0428685	0.0330151
GOBP_WOUND_HEALING	468	0.461564	1.56937	3.09898e-07	2.13762e-05	1.64629e-05
GOBP_PROTEIN_REFOLDING	19	0.683027	1.56876	0.0116414	0.070999	0.0546799
GOBP_IRON_ION_HOMEOSTASIS	73	0.53849	1.56865	0.00350267	0.0312744	0.024086
GOBP_PROTEIN_IMPORT	159	0.497509	1.56827	0.000320346	0.0050823	0.00391413
GOMF_LYASE_ACTIVITY	156	0.497813	1.56783	0.000346893	0.00536923	0.00413511
GOMF_DNA_DEPENDENT_ATPASE_ACTIVITY	44	0.585011	1.56774	0.0135522	0.078113	0.0601587
GOBP_PROTEIN_CONTAINING_COMPLEX_DISASSEMBLY	285	0.474588	1.56772	2.16582e-05	0.000651389	0.000501667
GOBP_NEGATIVE_REGULATION_OF_CHONDROCYTE_DIFFERENTIATION	16	0.693388	1.56731	0.0183309	0.0966178	0.0744102
GOMF_CYCLIN_DEPENDENT_PROTEIN_SERINE_THREONINE_KINASE_REGULATOR_ACTIVITY	42	0.59005	1.56727	0.00770216	0.053653	0.0413208
GOBP_REGULATION_OF_ACTION_POTENTIAL	49	0.570408	1.56702	0.00580894	0.0448461	0.0345382
GOBP_NEGATIVE_REGULATION_OF_CARTILAGE_DEVELOPMENT	20	0.673687	1.56665	0.0119915	0.0724007	0.0557593
GOCC_SPINDLE_MIDZONE	31	0.623382	1.56639	0.0128973	0.0760161	0.0585437
GOBP_CHONDROCYTE_DEVELOPMENT	24	0.646819	1.5661	0.018363	0.0966337	0.0744224
GOBP_NEGATIVE_REGULATION_OF_NUCLEOCYTOPLASMIC_TRANSPORT	18	0.682357	1.56601	0.0170425	0.0917466	0.0706586
GOBP_MAINTENANCE_OF_PROTEIN_LOCALIZATION_IN_ENDOPLASMIC_RETICULUM	14	0.715044	1.56595	0.0233834	0.116203	0.0894935
GOMF_TRANSLATION_INITIATION_FACTOR_BINDING	23	0.655651	1.56548	0.0205275	0.105224	0.0810384
GOCC_EXTERNAL_SIDE_OF_PLASMA_MEMBRANE	296	0.473965	1.56533	1.19411e-05	0.000398832	0.000307161
GOCC_ZYMOGEN_GRANULE_MEMBRANE	10	0.78943	1.56478	0.0136567	0.0784305	0.0604032
GOBP_GLIAL_CELL_PROLIFERATION	40	0.594915	1.564	0.0103474	0.0659943	0.0508255
GOBP_REGULATION_OF_PROTEIN_CATABOLIC_PROCESS	324	0.469972	1.56392	7.87966e-06	0.000281423	0.000216738
GOBP_REGULATION_OF_SPINDLE_ORGANIZATION	32	0.618572	1.56363	0.0104676	0.0664936	0.05121
GOBP_NEGATIVE_REGULATION_OF_ENDOPLASMIC_RETICULUM_STRESS_INDUCED_INTRINSIC_APOPTOTIC_SIGNALING_PATHWAY	15	0.702765	1.56345	0.0243995	0.119383	0.0919425
GOBP_SULFUR_COMPOUND_BIOSYNTHETIC_PROCESS	164	0.495226	1.5632	0.000281003	0.00459911	0.003542
GOBP_ENDOPLASMIC_RETICULUM_TO_GOLGI_VESICLE_MEDIATED_TRANSPORT	177	0.492424	1.56271	0.000144549	0.00277132	0.00213433
GOBP_SMOOTH_MUSCLE_CELL_PROLIFERATION	117	0.510571	1.56243	0.000837132	0.0102954	0.00792902
GOBP_POSITIVE_REGULATION_OF_FIBROBLAST_PROLIFERATION	43	0.584408	1.56188	0.0112367	0.0693659	0.0534221
GOBP_COPPER_ION_TRANSPORT	14	0.712919	1.5613	0.0240837	0.118351	0.0911478
GOBP_REGULATION_OF_PH	90	0.523089	1.56043	0.00250562	0.0243876	0.0187821
GOBP_CENTROSOME_SEPARATION	13	0.729853	1.56024	0.0268392	0.128739	0.0991483
GOMF_HISTONE_KINASE_ACTIVITY	12	0.744518	1.56007	0.0164233	0.089127	0.0686411
GOBP_IMP_METABOLIC_PROCESS	12	0.744512	1.56005	0.0164233	0.089127	0.0686411
GOMF_MICROTUBULE_BINDING	205	0.485351	1.56005	0.000121411	0.00248113	0.00191084
GOBP_APOPTOTIC_DNA_FRAGMENTATION	18	0.679755	1.56004	0.0179575	0.0953624	0.0734433
GOBP_DNA_UNWINDING_INVOLVED_IN_DNA_REPLICATION	14	0.712274	1.55989	0.0240837	0.118351	0.0911478
GOBP_MITOCHONDRIAL_OUTER_MEMBRANE_PERMEABILIZATION	47	0.574976	1.55957	0.00705682	0.0507408	0.039078
GOBP_REGULATION_OF_DNA_TEMPLATED_TRANSCRIPTION_INITIATION	32	0.61667	1.55882	0.0114656	0.0702999	0.0541414
GOBP_REGULATION_OF_SPINDLE_ASSEMBLY	19	0.678455	1.55826	0.0127939	0.0756667	0.0582747
GOBP_EXTRACELLULAR_MATRIX_DISASSEMBLY	72	0.535701	1.55801	0.00339124	0.0306564	0.02361
GOMF_DEOXYRIBONUCLEASE_ACTIVITY	44	0.581283	1.55775	0.0146193	0.082101	0.06323
GOBP_REGULATION_OF_CELL_CYCLE_ARREST	92	0.520384	1.5577	0.00221541	0.0220706	0.0169977
GOBP_POSITIVE_REGULATION_OF_DNA_REPLICATION	30	0.626337	1.55738	0.0137558	0.0785876	0.0605242
GOBP_FC_RECEPTOR_SIGNALING_PATHWAY	167	0.492755	1.55699	0.000151031	0.00285252	0.00219686
GOBP_CELL_COMMUNICATION_BY_ELECTRICAL_COUPLING_INVOLVED_IN_CARDIAC_CONDUCTION	22	0.659349	1.55651	0.0261776	0.125946	0.0969972
GOBP_RIBONUCLEOSIDE_MONOPHOSPHATE_METABOLIC_PROCESS	51	0.562991	1.55638	0.00795697	0.0548858	0.0422703
GOBP_POSITIVE_REGULATION_OF_LYMPHOCYTE_CHEMOTAXIS	20	0.668817	1.55533	0.0131336	0.0768162	0.0591599
GOCC_EARLY_ENDOSOME	313	0.469092	1.55522	1.72955e-05	0.000546056	0.000420544
GOBP_CYTOPLASMIC_TRANSLATIONAL_INITIATION	17	0.680905	1.55493	0.0167624	0.0906085	0.0697821
GOBP_HOMEOSTASIS_OF_NUMBER_OF_CELLS	213	0.484055	1.55484	0.000100181	0.00216241	0.00166538
GOBP_REGULATION_OF_GLIAL_CELL_PROLIFERATION	26	0.640034	1.5548	0.013652	0.0784305	0.0604032
GOBP_MITOCHONDRIAL_RESPIRATORY_CHAIN_COMPLEX_ASSEMBLY	61	0.553676	1.55462	0.00486906	0.0395128	0.0304308
GOBP_POSITIVE_REGULATION_OF_CAMP_MEDIATED_SIGNALING	11	0.760721	1.55459	0.0149852	0.0833444	0.0641876
GOBP_POSITIVE_REGULATION_OF_PROTEIN_DEPOLYMERIZATION	15	0.698715	1.55444	0.025329	0.122794	0.09457
GOBP_NEGATIVE_REGULATION_OF_WNT_SIGNALING_PATHWAY	187	0.486509	1.55428	0.000202542	0.00360036	0.00277282
GOBP_REGULATION_OF_PROTEIN_LOCALIZATION_TO_NUCLEUS	114	0.510106	1.55417	0.000815066	0.0100827	0.00776516
GOBP_KERATINOCYTE_DIFFERENTIATION	255	0.475284	1.55405	3.89101e-05	0.00102488	0.000789313
GOBP_NUCLEOLAR_LARGE_RRNA_TRANSCRIPTION_BY_RNA_POLYMERASE_I	12	0.741461	1.55366	0.017622	0.0941326	0.0724962
GOCC_U12_TYPE_SPLICEOSOMAL_COMPLEX	21	0.660194	1.5534	0.0160783	0.0877486	0.0675795
GOCC_CAMP_DEPENDENT_PROTEIN_KINASE_COMPLEX	10	0.783593	1.55321	0.0158712	0.0870518	0.0670429
GOBP_POSITIVE_REGULATION_OF_NON_CANONICAL_WNT_SIGNALING_PATHWAY	15	0.698032	1.55292	0.0257937	0.124857	0.0961583
GOBP_HYPOTHALAMUS_DEVELOPMENT	18	0.676645	1.5529	0.0191012	0.0999312	0.0769619
GOBP_REGULATION_OF_TRANSCRIPTION_BY_RNA_POLYMERASE_I	27	0.633357	1.55273	0.0132207	0.0770883	0.0593695
GOBP_ENTRY_INTO_HOST	137	0.499204	1.55217	0.000505297	0.00716896	0.00552117
GOCC_MICROTUBULE_END	23	0.649676	1.55122	0.0244752	0.119568	0.0920856
GOCC_NUCLEOID	35	0.601884	1.55089	0.0112974	0.069673	0.0536586
GOCC_METHYLTRANSFERASE_COMPLEX	78	0.527994	1.55076	0.00767837	0.053653	0.0413208
GOBP_POSITIVE_REGULATION_OF_CELL_CYCLE_G1_S_PHASE_TRANSITION	37	0.592347	1.54961	0.00856393	0.0579389	0.0446216
GOCC_NUCLEAR_ENVELOPE	364	0.462537	1.54929	3.18296e-06	0.000135564	0.000104405
GOCC_TRANSCRIPTIONALLY_ACTIVE_CHROMATIN	16	0.685403	1.54926	0.0219743	0.110512	0.0851107
GOCC_PROTON_TRANSPORTING_TWO_SECTOR_ATPASE_COMPLEX_CATALYTIC_DOMAIN	10	0.781406	1.54888	0.0168555	0.0909565	0.0700501
GOMF_UBIQUITIN_LIKE_PROTEIN_LIGASE_BINDING	278	0.470308	1.54881	1.6139e-05	0.000519888	0.000400391
GOBP_NUCLEOBASE_CONTAINING_SMALL_MOLECULE_METABOLIC_PROCESS	496	0.453318	1.54869	5.00563e-07	3.16835e-05	2.4401e-05
GOBP_POSITIVE_REGULATION_OF_B_CELL_MEDIATED_IMMUNITY	29	0.623378	1.54868	0.0117582	0.071415	0.0550002
GOBP_REGULATION_OF_COLLAGEN_METABOLIC_PROCESS	36	0.596019	1.54836	0.0146568	0.0821661	0.0632802
GOBP_RHYTHMIC_BEHAVIOR	41	0.585343	1.54835	0.0123599	0.0739263	0.0569343
GOBP_ORGANIC_HYDROXY_COMPOUND_BIOSYNTHETIC_PROCESS	218	0.480514	1.5482	8.78263e-05	0.0019556	0.0015061
GOMF_DNA_HELICASE_ACTIVITY	61	0.551375	1.54816	0.00532416	0.0421285	0.0324453
GOMF_SINGLE_STRANDED_RNA_BINDING	65	0.547899	1.5479	0.00277017	0.0263561	0.0202981
GOBP_AMYLOID_PRECURSOR_PROTEIN_METABOLIC_PROCESS	64	0.549326	1.54766	0.00157907	0.0171589	0.0132149
GOMF_EXTRACELLULAR_MATRIX_BINDING	50	0.560552	1.54721	0.0104499	0.0664936	0.05121
GOBP_VESICLE_CARGO_LOADING	21	0.657366	1.54675	0.0160783	0.0877486	0.0675795
GOBP_REGULATION_OF_ENDOPLASMIC_RETICULUM_STRESS_INDUCED_INTRINSIC_APOPTOTIC_SIGNALING_PATHWAY	25	0.635211	1.54665	0.0210034	0.106972	0.0823847
GOBP_AMYLOID_PRECURSOR_PROTEIN_CATABOLIC_PROCESS	52	0.559949	1.54607	0.0109546	0.0682888	0.0525926
GOBP_REGULATION_OF_HISTONE_H3_K9_METHYLATION	16	0.683807	1.54566	0.022202	0.11138	0.0857796
GOBP_NEURAL_TUBE_FORMATION	90	0.517854	1.54482	0.00307832	0.0284353	0.0218994
GOBP_LATERAL_MESODERM_DEVELOPMENT	11	0.755707	1.54435	0.0159598	0.0873865	0.0673006
GOBP_NEGATIVE_REGULATION_OF_RESPONSE_TO_EXTERNAL_STIMULUS	324	0.463925	1.5438	1.53766e-05	0.000500411	0.000385391
GOBP_RESPONSE_TO_CARBOHYDRATE	190	0.484598	1.54367	9.88044e-05	0.00215433	0.00165915
GOCC_RNA_POLYMERASE_COMPLEX	83	0.519099	1.5434	0.00353518	0.0314646	0.0242324
GOBP_MOVEMENT_IN_HOST_ENVIRONMENT	157	0.48983	1.54334	0.000556478	0.00759443	0.00584885
GOBP_POSITIVE_REGULATION_OF_MACROPHAGE_CHEMOTAXIS	13	0.72184	1.54311	0.0330145	0.147959	0.113951
GOBP_REGULATION_OF_MEIOTIC_CELL_CYCLE	42	0.580952	1.5431	0.010072	0.0650886	0.050128
GOCC_INTRINSIC_COMPONENT_OF_EXTERNAL_SIDE_OF_PLASMA_MEMBRANE	21	0.655687	1.5428	0.0174466	0.0934314	0.0719561
GOBP_RESOLUTION_OF_MEIOTIC_RECOMBINATION_INTERMEDIATES	13	0.721395	1.54216	0.0339645	0.150341	0.115785
GOBP_PROTEIN_TARGETING	374	0.459577	1.54215	5.30265e-06	0.000206445	0.000158994
GOBP_COPPER_ION_HOMEOSTASIS	16	0.682126	1.54186	0.0231128	0.115132	0.0886687
GOBP_CEREBELLAR_CORTEX_MORPHOGENESIS	29	0.620567	1.5417	0.0131019	0.0767907	0.0591404
GOBP_ZYMOGEN_ACTIVATION	53	0.55579	1.54137	0.00726836	0.0517677	0.0398689
GOBP_HUMORAL_IMMUNE_RESPONSE_MEDIATED_BY_CIRCULATING_IMMUNOGLOBULIN	47	0.568174	1.54112	0.00946132	0.0620264	0.0477696
GOBP_NUCLEIC_ACID_PHOSPHODIESTER_BOND_HYDROLYSIS	232	0.474052	1.54057	9.61427e-05	0.00210387	0.00162029
GOBP_CELLULAR_IRON_ION_HOMEOSTASIS	58	0.550263	1.53939	0.00611876	0.046116	0.0355162
GOMF_DOUBLE_STRANDED_RNA_BINDING	62	0.548498	1.53931	0.00462939	0.0381534	0.0293838
GOBP_REGULATION_OF_STEROID_BIOSYNTHETIC_PROCESS	82	0.518482	1.53876	0.0032947	0.0300837	0.0231689
GOBP_PH_REDUCTION	53	0.554823	1.53869	0.00726836	0.0517677	0.0398689
GOBP_MALE_MEIOTIC_NUCLEAR_DIVISION	34	0.599326	1.53865	0.0128518	0.0759382	0.0584837
GOBP_RESPONSE_TO_ETHANOL	121	0.501229	1.53862	0.000648306	0.00848279	0.00653302
GOBP_TERPENOID_BIOSYNTHETIC_PROCESS	14	0.70251	1.5385	0.0310981	0.143215	0.110297
GOBP_ORGANIC_ACID_BIOSYNTHETIC_PROCESS	277	0.466971	1.53804	7.77667e-05	0.00176884	0.00136227
GOMF_ENDOPEPTIDASE_REGULATOR_ACTIVITY	169	0.485736	1.53803	0.00039464	0.00590657	0.00454894
GOBP_MITOTIC_G1_S_TRANSITION_CHECKPOINT	56	0.551888	1.5378	0.00726084	0.0517677	0.0398689
GOBP_STEROID_CATABOLIC_PROCESS	25	0.631513	1.53764	0.0237034	0.116969	0.0900835
GOBP_BASE_EXCISION_REPAIR	36	0.591874	1.53759	0.0170453	0.0917466	0.0706586
GOMF_ATPASE_ACTIVITY	404	0.455718	1.53756	6.64503e-06	0.000243754	0.000187727
GOBP_NEURON_APOPTOTIC_PROCESS	202	0.480162	1.53755	0.000140675	0.00273842	0.00210899
GOBP_COMPLEMENT_ACTIVATION	64	0.545681	1.53739	0.00185261	0.0194647	0.0149907
GOCC_VESICLE_COAT	49	0.559494	1.53704	0.00971575	0.0632371	0.048702
GOBP_REGULATION_OF_SYSTEMIC_ARTERIAL_BLOOD_PRESSURE_MEDIATED_BY_A_CHEMICAL_SIGNAL	45	0.571975	1.53695	0.0100832	0.0650944	0.0501324
GOBP_RESPONSE_TO_DEXAMETHASONE	35	0.596394	1.53675	0.0119555	0.0722569	0.0556486
GOBP_PURINE_CONTAINING_COMPOUND_SALVAGE	14	0.701499	1.53629	0.0329687	0.147858	0.113873
GOBP_RESPONSE_TO_CHEMOKINE	83	0.516645	1.5361	0.00425664	0.0359595	0.0276942
GOBP_CELLULAR_OXIDANT_DETOXIFICATION	86	0.515446	1.53597	0.00479193	0.0390367	0.0300641
GOMF_LIPASE_ACTIVATOR_ACTIVITY	13	0.718464	1.53589	0.0377647	0.160971	0.123972
GOBP_CELLULAR_ALDEHYDE_METABOLIC_PROCESS	56	0.551043	1.53544	0.00736238	0.0522465	0.0402376
GOBP_NUCLEOSIDE_PHOSPHATE_BIOSYNTHETIC_PROCESS	198	0.480717	1.53524	0.000123463	0.00250503	0.00192925
GOBP_ANIMAL_ORGAN_REGENERATION	69	0.533721	1.53501	0.00644918	0.0477267	0.0367567
GOBP_KINETOCHORE_ASSEMBLY	11	0.750903	1.53453	0.0181527	0.0960478	0.0739711
GOBP_RESPONSE_TO_TOPOLOGICALLY_INCORRECT_PROTEIN	172	0.484472	1.53376	0.000253829	0.00430695	0.003317
GOBP_CARDIAC_MUSCLE_CELL_ACTION_POTENTIAL	67	0.539774	1.53367	0.00474109	0.038872	0.0299373
GOBP_PYRIMIDINE_NUCLEOSIDE_MONOPHOSPHATE_BIOSYNTHETIC_PROCESS	12	0.731817	1.53345	0.0240954	0.118351	0.0911478
GOBP_HOMOLOGOUS_RECOMBINATION	45	0.570646	1.53338	0.0102943	0.0657884	0.0506669
GOBP_GOLGI_VESICLE_TRANSPORT	315	0.461858	1.53313	3.46459e-05	0.000935587	0.000720542
GOBP_REGULATION_OF_SMALL_MOLECULE_METABOLIC_PROCESS	373	0.457125	1.53298	8.28397e-06	0.000292056	0.000224927
GOBP_POSITIVE_REGULATION_OF_HISTONE_H3_K4_METHYLATION	15	0.68896	1.53274	0.0318354	0.145343	0.111936
GOBP_CELLULAR_COPPER_ION_HOMEOSTASIS	14	0.69981	1.53259	0.0353068	0.154309	0.118841
GOMF_OXIDOREDUCTASE_ACTIVITY_ACTING_ON_A_SULFUR_GROUP_OF_DONORS_NAD_P_AS_ACCEPTOR	10	0.773189	1.53259	0.0205464	0.105236	0.0810475
GOBP_POSITIVE_REGULATION_OF_HEART_RATE	25	0.629377	1.53244	0.0259608	0.125188	0.0964135
GOBP_NEGATIVE_REGULATION_OF_LEUKOCYTE_APOPTOTIC_PROCESS	42	0.576929	1.53242	0.0117998	0.0715885	0.0551338
GOMF_PROTEIN_KINASE_C_BINDING	47	0.564952	1.53238	0.0108214	0.0679684	0.0523458
GOBP_REGULATION_OF_PLASMINOGEN_ACTIVATION	11	0.749808	1.53229	0.0188837	0.0989561	0.076211
GOMF_CXCR_CHEMOKINE_RECEPTOR_BINDING	16	0.677585	1.53159	0.0240281	0.118295	0.091105
GOCC_TRANSFERASE_COMPLEX_TRANSFERRING_PHOSPHORUS_CONTAINING_GROUPS	213	0.476816	1.53159	0.000164015	0.00305232	0.00235074
GOMF_DNA_SECONDARY_STRUCTURE_BINDING	29	0.616382	1.53131	0.0144457	0.0813419	0.0626454
GOCC_MIDBODY	158	0.485826	1.53126	0.000506527	0.00716896	0.00552117
GOBP_REGULATION_OF_TRANSLATIONAL_ELONGATION	14	0.699142	1.53113	0.0357745	0.155603	0.119838
GOBP_CARDIAC_MUSCLE_CELL_ACTION_POTENTIAL_INVOLVED_IN_CONTRACTION	48	0.56105	1.53086	0.010761	0.06768	0.0521237
GOCC_U2_TYPE_SPLICEOSOMAL_COMPLEX	78	0.521111	1.53054	0.0101246	0.0652957	0.0502875
GOCC_SECRETORY_GRANULE_MEMBRANE	261	0.467502	1.52976	9.38866e-05	0.00206876	0.00159326
GOBP_REGULATION_OF_MONONUCLEAR_CELL_MIGRATION	95	0.510951	1.52951	0.00259773	0.0250154	0.0192656
GOBP_REGULATION_OF_BIOLOGICAL_PROCESS_INVOLVED_IN_SYMBIOTIC_INTERACTION	172	0.483112	1.52945	0.000281003	0.00459911	0.003542
GOCC_GAP_JUNCTION	25	0.627944	1.52895	0.0273153	0.130146	0.100232
GOBP_RESPONSE_TO_NUTRIENT	157	0.485189	1.52871	0.000776859	0.0097729	0.0075266
GOBP_CALCIUM_MEDIATED_SIGNALING_USING_INTRACELLULAR_CALCIUM_SOURCE	18	0.666034	1.52855	0.0245981	0.119892	0.0923349
GOBP_REGULATION_OF_DNA_REPAIR	92	0.510465	1.52801	0.00416999	0.035378	0.0272463
GOBP_TRANSCRIPTION_PREINITIATION_COMPLEX_ASSEMBLY	34	0.595167	1.52797	0.0137305	0.0785876	0.0605242
GOBP_PENTOSE_METABOLIC_PROCESS	12	0.729104	1.52777	0.0272263	0.130006	0.100124
GOCC_SYNAPTONEMAL_STRUCTURE	31	0.607995	1.52772	0.0182804	0.0964316	0.0742667
GOBP_MITOTIC_CHROMOSOME_CONDENSATION	13	0.714366	1.52713	0.0406148	0.167039	0.128645
GOBP_GAS_TRANSPORT	17	0.668605	1.52684	0.0236064	0.116791	0.0899462
GOBP_AMINO_SUGAR_BIOSYNTHETIC_PROCESS	13	0.714095	1.52655	0.0406148	0.167039	0.128645
GOCC_LATERAL_PLASMA_MEMBRANE	58	0.545579	1.52629	0.00743351	0.0524859	0.040422
GOBP_SPLICEOSOMAL_SNRNP_ASSEMBLY	34	0.594484	1.52622	0.0146093	0.082101	0.06323
GOBP_POSITIVE_REGULATION_OF_VIRAL_PROCESS	82	0.51423	1.52614	0.00396805	0.0340287	0.0262072
GOBP_REGULATION_OF_WATER_LOSS_VIA_SKIN	23	0.638984	1.52568	0.0324003	0.147028	0.113234
GOMF_PEPTIDASE_REGULATOR_ACTIVITY	201	0.476489	1.52474	0.000220798	0.00384941	0.00296462
GOBP_RESPONSE_TO_MONOSACCHARIDE	168	0.481386	1.5243	0.000977994	0.0116661	0.00898462
GOMF_STRUCTURAL_CONSTITUENT_OF_CYTOSKELETON	87	0.51143	1.52427	0.00398877	0.0341142	0.0262731
GOBP_NADPH_REGENERATION	14	0.695872	1.52397	0.0381126	0.161727	0.124554
GOBP_MRNA_EXPORT_FROM_NUCLEUS	88	0.510272	1.52362	0.0036747	0.0322987	0.0248748
GOBP_REGULATION_OF_RECEPTOR_BINDING	23	0.638089	1.52355	0.0328664	0.147713	0.113761
GOBP_RESPONSE_TO_ESTROGEN	66	0.537246	1.52339	0.0063107	0.0471704	0.0363283
GOBP_REGULATION_OF_DNA_BIOSYNTHETIC_PROCESS	88	0.510191	1.52338	0.0036747	0.0322987	0.0248748
GOBP_RESPONSE_TO_ANTIBIOTIC	38	0.580964	1.52316	0.00991397	0.0644253	0.0496171
GOMF_DNA_BINDING_BENDING	17	0.666771	1.52265	0.0245231	0.119619	0.0921242
GOBP_RESPONSE_TO_HEPATOCYTE_GROWTH_FACTOR	17	0.666561	1.52217	0.0245231	0.119619	0.0921242
GOBP_PROTEIN_INSERTION_INTO_MITOCHONDRIAL_MEMBRANE_INVOLVED_IN_APOPTOTIC_SIGNALING_PATHWAY	28	0.616577	1.5221	0.0236325	0.1168	0.0899537
GOMF_SNORNA_BINDING	22	0.644765	1.52208	0.04332	0.17223	0.132643
GOBP_RELAXATION_OF_MUSCLE	27	0.620761	1.52185	0.0184184	0.0968379	0.0745797
GOBP_POST_EMBRYONIC_ANIMAL_ORGAN_DEVELOPMENT	14	0.694904	1.52185	0.0385803	0.162894	0.125453
GOBP_REGULATION_OF_PEPTIDASE_ACTIVITY	386	0.453121	1.52139	4.4753e-06	0.000177502	0.000136703
GOMF_OLIGOSACCHARIDE_BINDING	15	0.683767	1.52118	0.0341591	0.150851	0.116178
GOBP_REGENERATION	169	0.480392	1.52111	0.000596254	0.00803361	0.00618708
GOBP_STEROID_BIOSYNTHETIC_PROCESS	167	0.481352	1.52096	0.00034184	0.00530395	0.00408483
GOBP_CELLULAR_PROTEIN_COMPLEX_DISASSEMBLY	197	0.476256	1.52086	0.000374733	0.00570277	0.00439199
GOMF_THREONINE_TYPE_ENDOPEPTIDASE_ACTIVITY	12	0.72558	1.52039	0.0296357	0.138184	0.106422
GOBP_POSITIVE_REGULATION_OF_LEUKOCYTE_MEDIATED_IMMUNITY	107	0.500138	1.52016	0.00326373	0.0298454	0.0229854
GOBP_RESPONSE_TO_TOXIC_SUBSTANCE	207	0.473711	1.5201	0.000255289	0.00430868	0.00331833
GOBP_REGULATION_OF_NEUTROPHIL_MIGRATION	37	0.580842	1.51951	0.0124493	0.0742195	0.0571601
GOBP_LYSOSOMAL_PROTEIN_CATABOLIC_PROCESS	13	0.710685	1.51926	0.0429899	0.171366	0.131977
GOBP_B_CELL_HOMEOSTASIS	25	0.623944	1.51921	0.0300242	0.139585	0.107501
GOBP_RESPONSE_TO_GLUCAGON	36	0.584761	1.51911	0.021388	0.108236	0.0833579
GOMF_TBP_CLASS_PROTEIN_BINDING	25	0.623873	1.51904	0.0300242	0.139585	0.107501
GOBP_REGULATION_OF_DNA_RECOMBINATION	72	0.52216	1.51863	0.00691404	0.0501528	0.0386251
GOBP_PROTEIN_LOCALIZATION_TO_NUCLEUS	228	0.468493	1.51856	0.00020478	0.00361987	0.00278784
GOMF_EXTRACELLULAR_MATRIX_STRUCTURAL_CONSTITUENT_CONFERRING_TENSILE_STRENGTH	38	0.579155	1.51841	0.0108891	0.0682352	0.0525513
GOBP_REGULATION_OF_WNT_SIGNALING_PATHWAY	315	0.457279	1.51794	5.27488e-05	0.00130251	0.00100312
GOBP_NEGATIVE_REGULATION_OF_NEURON_DEATH	172	0.479464	1.5179	0.000373759	0.00570162	0.0043911
GOBP_RELAXATION_OF_CARDIAC_MUSCLE	17	0.664554	1.51759	0.0258982	0.125171	0.0964007
GOCC_GOLGI_ASSOCIATED_VESICLE	79	0.515551	1.5169	0.00489461	0.0396189	0.0305125
GOBP_REGULATION_OF_DNA_METABOLIC_PROCESS	265	0.46122	1.51617	0.000114308	0.00238619	0.00183772
GOBP_NEGATIVE_REGULATION_OF_INTRINSIC_APOPTOTIC_SIGNALING_PATHWAY	79	0.515169	1.51577	0.00499153	0.0400965	0.0308803
GOBP_CANONICAL_WNT_SIGNALING_PATHWAY	293	0.45871	1.51569	4.81292e-05	0.00121684	0.000937152
GOBP_PURINE_CONTAINING_COMPOUND_BIOSYNTHETIC_PROCESS	158	0.480852	1.51559	0.000632851	0.00840182	0.00647066
GOBP_RIBOSOMAL_LARGE_SUBUNIT_ASSEMBLY	21	0.643909	1.51509	0.0222358	0.111419	0.0858091
GOBP_REGULATION_OF_EXTRINSIC_APOPTOTIC_SIGNALING_PATHWAY_VIA_DEATH_DOMAIN_RECEPTORS	55	0.545479	1.51508	0.00671568	0.0490313	0.0377614
GOBP_GLIAL_CELL_DEVELOPMENT	99	0.502637	1.51497	0.00312544	0.0287034	0.0221059
GOBP_ENDODERM_FORMATION	50	0.548871	1.51496	0.0147952	0.0827959	0.0637652
GOCC_RNA_POLYMERASE_II_HOLOENZYME	62	0.53977	1.51482	0.00594882	0.0454609	0.0350117
GOBP_MATURATION_OF_LSU_RRNA	15	0.680837	1.51467	0.0350886	0.153779	0.118433
GOBP_POSITIVE_REGULATION_OF_ISOTYPE_SWITCHING	19	0.659471	1.51466	0.0222451	0.111419	0.0858091
GOMF_ANNEALING_ACTIVITY	13	0.708525	1.51465	0.0463151	0.178018	0.137101
GOBP_RESPONSE_TO_ETHER	12	0.722707	1.51436	0.0315632	0.144725	0.11146
GOBP_REGULATION_OF_MEMBRANE_PERMEABILITY	72	0.52064	1.51421	0.00779667	0.0541331	0.0416906
GOMF_G_PROTEIN_COUPLED_RECEPTOR_BINDING	254	0.463582	1.51409	0.000109215	0.00231026	0.00177924
GOBP_SKIN_MORPHOGENESIS	10	0.76372	1.51382	0.0269537	0.128898	0.0992711
GOBP_ENDOPLASMIC_RETICULUM_TO_CYTOSOL_TRANSPORT	22	0.641265	1.51382	0.0470265	0.179419	0.13818
GOBP_REGULATION_OF_INFLAMMATORY_RESPONSE_TO_ANTIGENIC_STIMULUS	26	0.623102	1.51367	0.0242642	0.118925	0.0915904
GOBP_POSITIVE_REGULATION_OF_INTRACELLULAR_TRANSPORT	181	0.475104	1.5131	0.000358982	0.00550266	0.00423787
GOBP_PLATELET_DERIVED_GROWTH_FACTOR_RECEPTOR_SIGNALING_PATHWAY	52	0.547965	1.51299	0.0132498	0.0771	0.0593785
GOMF_MHC_CLASS_II_RECEPTOR_ACTIVITY	10	0.763219	1.51283	0.0269537	0.128898	0.0992711
GOBP_MITOTIC_CYTOKINETIC_PROCESS	20	0.650478	1.51268	0.0204425	0.105043	0.0808989
GOBP_REGULATION_OF_INTRACELLULAR_TRANSPORT	286	0.458157	1.51264	6.62381e-05	0.00155288	0.00119595
GOBP_POSITIVE_REGULATION_OF_DNA_REPAIR	50	0.547979	1.5125	0.0147952	0.0827959	0.0637652
GOBP_PYRIMIDINE_CONTAINING_COMPOUND_METABOLIC_PROCESS	69	0.525799	1.51223	0.00861528	0.0580388	0.0446986
GOBP_POSITIVE_REGULATION_OF_SMOOTH_MUSCLE_CONTRACTION	24	0.624448	1.51194	0.0332845	0.14854	0.114398
GOBP_REGULATION_OF_PROTEIN_AUTOPHOSPHORYLATION	44	0.564145	1.51182	0.02252	0.112618	0.0867323
GOMF_CELL_ADHESION_MOLECULE_BINDING	459	0.444957	1.5118	7.97038e-06	0.00028257	0.000217621
GOCC_H4_HISTONE_ACETYLTRANSFERASE_COMPLEX	29	0.608461	1.51163	0.018029	0.0955825	0.0736128
GOBP_TERPENOID_METABOLIC_PROCESS	113	0.49781	1.51127	0.00160588	0.0174147	0.0134119
GOBP_POSITIVE_REGULATION_OF_MRNA_3_END_PROCESSING	10	0.762407	1.51122	0.0269537	0.128898	0.0992711
GOBP_NADH_DEHYDROGENASE_COMPLEX_ASSEMBLY	45	0.561921	1.50993	0.0134753	0.0778698	0.0599714
GOBP_POSITIVE_REGULATION_OF_CHEMOTAXIS	122	0.489905	1.50989	0.00167411	0.0180066	0.0138678
GOBP_POSITIVE_REGULATION_OF_RELEASE_OF_CYTOCHROME_C_FROM_MITOCHONDRIA	24	0.623564	1.5098	0.0332845	0.14854	0.114398
GOBP_ALCOHOL_CATABOLIC_PROCESS	47	0.556596	1.50971	0.0150238	0.083486	0.0642967
GOBP_EPIDERMIS_DEVELOPMENT	396	0.448385	1.50953	9.23689e-06	0.00031685	0.000244022
GOBP_POSITIVE_REGULATION_OF_PROTEIN_TYROSINE_KINASE_ACTIVITY	51	0.546032	1.5095	0.013929	0.0793478	0.0611097
GOBP_NEGATIVE_REGULATION_OF_LEUKOCYTE_CHEMOTAXIS	14	0.689021	1.50896	0.0418537	0.169067	0.130207
GOCC_SIDE_OF_MEMBRANE	484	0.442724	1.50885	2.06646e-06	9.73167e-05	7.49484e-05
GOMF_RNA_POLYMERASE_ACTIVITY	33	0.589274	1.50877	0.0206997	0.105765	0.0814548
GOBP_REGULATION_OF_VIRAL_GENOME_REPLICATION	71	0.521438	1.50874	0.0066549	0.0487668	0.0375577
GOBP_DEOXYRIBOSE_PHOSPHATE_BIOSYNTHETIC_PROCESS	10	0.761004	1.50844	0.0274483	0.130673	0.100638
GOMF_HYDROLASE_ACTIVITY_ACTING_ON_CARBON_NITROGEN_BUT_NOT_PEPTIDE_BONDS_IN_CYCLIC_AMIDINES	29	0.607034	1.50808	0.018029	0.0955825	0.0736128
GOBP_POSITIVE_REGULATION_OF_LEUKOCYTE_MIGRATION	119	0.490906	1.50803	0.00196198	0.0202628	0.0156053
GOBP_RRNA_CONTAINING_RIBONUCLEOPROTEIN_COMPLEX_EXPORT_FROM_NUCLEUS	12	0.719629	1.50791	0.0339725	0.150341	0.115785
GOBP_FOLIC_ACID_CONTAINING_COMPOUND_METABOLIC_PROCESS	24	0.622416	1.50702	0.034643	0.152564	0.117497
GOBP_PROTON_TRANSMEMBRANE_TRANSPORT	112	0.497169	1.5068	0.00188961	0.0197553	0.0152145
GOMF_NUCLEOBASE_CONTAINING_COMPOUND_TRANSMEMBRANE_TRANSPORTER_ACTIVITY	45	0.560712	1.50668	0.0141119	0.0798903	0.0615275
GOBP_REGULATION_OF_INTRINSIC_APOPTOTIC_SIGNALING_PATHWAY_BY_P53_CLASS_MEDIATOR	21	0.640303	1.5066	0.0249815	0.121667	0.093702
GOBP_ETHANOL_OXIDATION	11	0.737172	1.50647	0.0242441	0.118925	0.0915904
GOMF_PROTEIN_MEMBRANE_ADAPTOR_ACTIVITY	18	0.656225	1.50604	0.0291958	0.136735	0.105307
GOBP_POSITIVE_REGULATION_OF_PRODUCTION_OF_MOLECULAR_MEDIATOR_OF_IMMUNE_RESPONSE	85	0.506617	1.50571	0.00724902	0.0517677	0.0398689
GOBP_REGULATION_OF_INNATE_IMMUNE_RESPONSE	275	0.457262	1.50525	0.000163926	0.00305232	0.00235074
GOBP_MITOCHONDRIAL_ELECTRON_TRANSPORT_NADH_TO_UBIQUINONE	44	0.561603	1.50501	0.0238068	0.117388	0.090406
GOCC_COPI_VESICLE_COAT	11	0.736331	1.50475	0.0252212	0.122509	0.0943505
GOBP_POSITIVE_REGULATION_OF_TRANSLATION	101	0.497938	1.5047	0.00482201	0.0391811	0.0301753
GOBP_RECEPTOR_MEDIATED_ENDOCYTOSIS	241	0.462428	1.50457	0.000131136	0.00258873	0.00199371
GOBP_DIOL_BIOSYNTHETIC_PROCESS	16	0.665526	1.50434	0.0395738	0.164895	0.126994
GOBP_REGULATION_OF_RNA_POLYMERASE_II_TRANSCRIPTION_PREINITIATION_COMPLEX_ASSEMBLY	12	0.717883	1.50426	0.0344544	0.151839	0.116938
GOBP_NUCLEOTIDE_EXCISION_REPAIR	97	0.499549	1.50411	0.00509254	0.0407018	0.0313465
GOCC_POLYSOME	55	0.541416	1.5038	0.00825359	0.0563803	0.0434213
GOBP_ATP_DEPENDENT_CHROMATIN_REMODELING	60	0.536195	1.5036	0.0115162	0.0704741	0.0542756
GOBP_PROTEIN_DEMANNOSYLATION	17	0.658422	1.50358	0.0277317	0.131529	0.101297
GOBP_CELL_RECOGNITION	142	0.481645	1.50334	0.00122919	0.0139542	0.0107468
GOBP_NEGATIVE_REGULATION_OF_EXTRINSIC_APOPTOTIC_SIGNALING_PATHWAY_VIA_DEATH_DOMAIN_RECEPTORS	38	0.573355	1.50321	0.0127396	0.0754154	0.0580811
GOMF_TRANSITION_METAL_ION_TRANSMEMBRANE_TRANSPORTER_ACTIVITY	36	0.578631	1.50319	0.0250942	0.122123	0.0940527
GOBP_IMMUNOLOGICAL_SYNAPSE_FORMATION	12	0.717371	1.50318	0.0344544	0.151839	0.116938
GOBP_PROTEIN_HETEROOLIGOMERIZATION	18	0.654968	1.50315	0.0305751	0.141318	0.108836
GOMF_ENZYME_INHIBITOR_ACTIVITY	316	0.452937	1.50238	5.59944e-05	0.00137128	0.00105609
GOBP_PALLIUM_DEVELOPMENT	132	0.484338	1.50236	0.00285753	0.0270655	0.0208444
GOBP_CHROMOSOME_CONDENSATION	27	0.61277	1.50226	0.0213563	0.108236	0.0833579
GOBP_DNA_DEAMINATION	14	0.685945	1.50223	0.0437242	0.172387	0.132764
GOBP_PRIMARY_NEURAL_TUBE_FORMATION	83	0.505229	1.50216	0.00652526	0.0480387	0.0369969
GOBP_INTRINSIC_APOPTOTIC_SIGNALING_PATHWAY	241	0.46158	1.50182	0.000144119	0.00277132	0.00213433
GOBP_ASTROCYTE_ACTIVATION	21	0.638176	1.5016	0.0258982	0.125171	0.0964007
GOBP_REGULATION_OF_CELLULAR_PROTEIN_CATABOLIC_PROCESS	209	0.467136	1.50135	0.000382353	0.00577717	0.00444928
GOBP_MESODERMAL_CELL_FATE_COMMITMENT	15	0.674813	1.50126	0.0406655	0.167092	0.128685
GOBP_AMYLOID_FIBRIL_FORMATION	24	0.620029	1.50124	0.0360016	0.156163	0.120269
GOBP_PROTEIN_SUMOYLATION	72	0.516041	1.50083	0.00956193	0.0624607	0.0481041
GOBP_HEPATICOBILIARY_SYSTEM_DEVELOPMENT	128	0.485229	1.50061	0.00273061	0.0260187	0.0200383
GOBP_PLATELET_ACTIVATION	147	0.481616	1.50057	0.00127587	0.0144069	0.0110955
GOBP_REGULATION_OF_PROTEASOMAL_PROTEIN_CATABOLIC_PROCESS	148	0.480455	1.50015	0.00144765	0.0160048	0.0123261
GOCC_POSTSYNAPTIC_CYTOSOL	12	0.715811	1.49991	0.0349363	0.153423	0.118159
GOBP_ACTIVATION_OF_IMMUNE_RESPONSE	404	0.444557	1.4999	2.29443e-05	0.000686814	0.00052895
GOCC_DNA_HELICASE_COMPLEX	11	0.733802	1.49958	0.02718	0.129883	0.100029
GOBP_RNA_CAPPING	30	0.603069	1.49953	0.0217135	0.109534	0.0843576
GOBP_REGULATION_OF_PEPTIDYL_SERINE_PHOSPHORYLATION	126	0.486671	1.49951	0.00269139	0.0257383	0.0198224
GOCC_PROTON_TRANSPORTING_TWO_SECTOR_ATPASE_COMPLEX	27	0.611537	1.49924	0.0218083	0.109925	0.0846586
GOBP_POLYAMINE_BIOSYNTHETIC_PROCESS	11	0.733564	1.4991	0.0276698	0.131399	0.101197
GOBP_DNA_CATABOLIC_PROCESS	30	0.602868	1.49903	0.0217135	0.109534	0.0843576
GOBP_INTERMEDIATE_FILAMENT_BASED_PROCESS	45	0.55775	1.49872	0.0164462	0.089127	0.0686411
GOBP_REGULATION_OF_LIPOPROTEIN_PARTICLE_CLEARANCE	15	0.673571	1.4985	0.041595	0.168236	0.129567
GOBP_PROTEIN_EXIT_FROM_ENDOPLASMIC_RETICULUM	35	0.581246	1.49772	0.0191945	0.100219	0.0771835
GOBP_ADHESION_OF_SYMBIONT_TO_HOST	11	0.732889	1.49772	0.0276698	0.131399	0.101197
GOCC_ANCHORED_COMPONENT_OF_EXTERNAL_SIDE_OF_PLASMA_MEMBRANE	17	0.655813	1.49763	0.0291068	0.136543	0.105159
GOCC_NUCLEAR_MEMBRANE	229	0.461424	1.4975	0.000436794	0.00644626	0.00496458
GOBP_POSITIVE_REGULATION_OF_IMMUNOGLOBULIN_PRODUCTION	33	0.584861	1.49747	0.0231135	0.115132	0.0886687
GOMF_GLYCOLIPID_BINDING	25	0.614956	1.49733	0.0381509	0.161727	0.124554
GOMF_PROTEIN_DISULFIDE_ISOMERASE_ACTIVITY	12	0.714564	1.4973	0.0349363	0.153423	0.118159
GOBP_CELLULAR_RESPONSE_TO_CARBOHYDRATE_STIMULUS	114	0.491415	1.49722	0.00214938	0.0216164	0.0166479
GOBP_VASCULAR_ENDOTHELIAL_GROWTH_FACTOR_PRODUCTION	32	0.592298	1.49721	0.0217064	0.109534	0.0843576
GOBP_NEGATIVE_REGULATION_OF_MITOCHONDRION_ORGANIZATION	41	0.565974	1.49712	0.0213878	0.108236	0.0833579
GOBP_NEGATIVE_REGULATION_OF_IMMUNE_SYSTEM_PROCESS	344	0.448663	1.49677	6.63142e-05	0.00155288	0.00119595
GOBP_POSITIVE_REGULATION_OF_DENDRITIC_SPINE_MORPHOGENESIS	15	0.672762	1.4967	0.0420597	0.169467	0.130515
GOBP_ALPHA_AMINO_ACID_BIOSYNTHETIC_PROCESS	58	0.534571	1.49549	0.0110784	0.0687898	0.0529785
GOBP_RESPONSE_TO_KETONE	181	0.469524	1.49533	0.000493936	0.00708847	0.00545918
GOBP_RESPONSE_TO_ALCOHOL	218	0.463854	1.49452	0.000386793	0.00583038	0.00449027
GOCC_U1_SNRNP	15	0.671654	1.49423	0.0434539	0.17223	0.132643
GOBP_BETA_CATENIN_DESTRUCTION_COMPLEX_DISASSEMBLY	20	0.642483	1.49409	0.0259378	0.125172	0.0964011
GOBP_CELLULAR_MONOVALENT_INORGANIC_CATION_HOMEOSTASIS	102	0.494013	1.49405	0.00520307	0.0413358	0.0318348
GOBP_RESPONSE_TO_VITAMIN	84	0.502873	1.49392	0.00895362	0.0597473	0.0460143
GOBP_UDP_N_ACETYLGLUCOSAMINE_BIOSYNTHETIC_PROCESS	11	0.730996	1.49385	0.0286492	0.134872	0.103872
GOBP_POSITIVE_REGULATION_OF_LOCOMOTION	472	0.439328	1.49374	6.80332e-06	0.000248126	0.000191094
GOCC_MICROTUBULE	327	0.448733	1.49365	6.79265e-05	0.00158479	0.00122052
GOBP_LIPOPOLYSACCHARIDE_MEDIATED_SIGNALING_PATHWAY	54	0.538929	1.49356	0.00996265	0.0645792	0.0497356
GOBP_POSITIVE_REGULATION_OF_TELOMERASE_ACTIVITY	30	0.600651	1.49352	0.0235347	0.11668	0.0898613
GOMF_TRANSLATION_ACTIVATOR_ACTIVITY	11	0.730605	1.49305	0.0291389	0.13657	0.105179
GOBP_GENE_SILENCING	167	0.472518	1.49305	0.000807975	0.0100341	0.00772773
GOBP_RESPONSE_TO_TYPE_I_INTERFERON	91	0.499852	1.49288	0.00692763	0.0501669	0.038636
GOBP_NEGATIVE_REGULATION_OF_CELLULAR_PROTEIN_CATABOLIC_PROCESS	59	0.534041	1.49244	0.00750489	0.0528005	0.0406642
GOBP_T_CELL_RECEPTOR_SIGNALING_PATHWAY	183	0.467673	1.49198	0.00128987	0.014531	0.0111911
GOMF_OXIDOREDUCTASE_ACTIVITY_ACTING_ON_CH_OH_GROUP_OF_DONORS	113	0.491338	1.49162	0.00233262	0.0230215	0.01773
GOBP_CENTRIOLE_ASSEMBLY	31	0.593577	1.4915	0.0259219	0.125172	0.0964011
GOBP_RESPONSE_TO_TEMPERATURE_STIMULUS	198	0.466973	1.49135	0.000390908	0.00587844	0.00452728
GOMF_SERINE_TYPE_EXOPEPTIDASE_ACTIVITY	10	0.75207	1.49073	0.0363502	0.157352	0.121185
GOBP_REGULATION_OF_EXTRINSIC_APOPTOTIC_SIGNALING_PATHWAY_IN_ABSENCE_OF_LIGAND	40	0.566953	1.49049	0.0242919	0.118948	0.0916077
GOBP_INTERLEUKIN_35_MEDIATED_SIGNALING_PATHWAY	11	0.729223	1.49022	0.0296286	0.138184	0.106422
GOCC_CLATHRIN_COATED_VESICLE	176	0.470366	1.48999	0.000893773	0.0108449	0.00835219
GOBP_RESPONSE_TO_REACTIVE_OXYGEN_SPECIES	191	0.467004	1.48994	0.000541878	0.00749586	0.00577293
GOBP_POSITIVE_REGULATION_OF_VASCULATURE_DEVELOPMENT	136	0.47987	1.48948	0.00210812	0.0213368	0.0164325
GOBP_REGULATION_OF_VASCULAR_ASSOCIATED_SMOOTH_MUSCLE_CELL_DIFFERENTIATION	14	0.679971	1.48914	0.0388802	0.163468	0.125895
GOBP_CARDIAC_MUSCLE_CELL_CONTRACTION	65	0.527026	1.48893	0.00657087	0.0482624	0.0371693
GOBP_PHAGOSOME_ACIDIFICATION	27	0.607017	1.48816	0.0256635	0.124321	0.0957458
GOBP_PYRIMIDINE_NUCLEOTIDE_BIOSYNTHETIC_PROCESS	24	0.614581	1.48805	0.0423414	0.169541	0.130572
GOMF_CADHERIN_BINDING	280	0.451351	1.48793	0.000230003	0.00397711	0.00306297
GOBP_IMMUNE_RESPONSE_TO_TUMOR_CELL	20	0.639594	1.48737	0.027315	0.130146	0.100232
GOBP_ENDOPLASMIC_RETICULUM_UNFOLDED_PROTEIN_RESPONSE	109	0.489908	1.48643	0.00297689	0.0278176	0.0214237
GOBP_VIRAL_GENOME_REPLICATION	109	0.489894	1.48638	0.00297689	0.0278176	0.0214237
GOCC_CELL_CELL_CONTACT_ZONE	62	0.529492	1.48597	0.00788088	0.0544794	0.0419573
GOBP_REGULATION_OF_RELEASE_OF_CYTOCHROME_C_FROM_MITOCHONDRIA	40	0.565199	1.48588	0.0251673	0.122384	0.0942542
GOBP_POSITIVE_REGULATION_OF_PROTEIN_MODIFICATION_BY_SMALL_PROTEIN_CONJUGATION_OR_REMOVAL	116	0.485218	1.48572	0.00350396	0.0312744	0.024086
GOBP_NEGATIVE_REGULATION_OF_PROTEASOMAL_PROTEIN_CATABOLIC_PROCESS	35	0.576573	1.48568	0.0235882	0.116791	0.0899462
GOBP_RESPONSE_TO_AXON_INJURY	68	0.519313	1.48563	0.0108282	0.0679684	0.0523458
GOBP_MUSCLE_CELL_CELLULAR_HOMEOSTASIS	17	0.650521	1.48554	0.0304819	0.141054	0.108633
GOBP_PURINE_CONTAINING_COMPOUND_METABOLIC_PROCESS	370	0.443186	1.48535	2.65125e-05	0.000761304	0.000586318
GOMF_SNRNA_BINDING	36	0.571689	1.48515	0.0298947	0.139187	0.107195
GOBP_NEURON_PROJECTION_REGENERATION	51	0.536931	1.48434	0.0182624	0.096417	0.0742555
GOBP_PURINE_NUCLEOSIDE_BIOSYNTHETIC_PROCESS	19	0.646157	1.48408	0.0335905	0.149275	0.114964
GOBP_DNA_CATABOLIC_PROCESS_ENDONUCLEOLYTIC	24	0.612926	1.48404	0.0446056	0.173661	0.133745
GOBP_INNER_MITOCHONDRIAL_MEMBRANE_ORGANIZATION	28	0.601147	1.48401	0.0326351	0.147253	0.113407
GOBP_POSITIVE_REGULATION_OF_NUCLEOCYTOPLASMIC_TRANSPORT	53	0.535106	1.48401	0.0139869	0.0795347	0.0612536
GOBP_REGULATION_OF_PROTEIN_MODIFICATION_BY_SMALL_PROTEIN_CONJUGATION_OR_REMOVAL	200	0.464024	1.48335	0.000445352	0.00651526	0.00501772
GOBP_DEOXYRIBONUCLEOTIDE_METABOLIC_PROCESS	35	0.575659	1.48332	0.02447	0.119568	0.0920856
GOBP_MULTI_MULTICELLULAR_ORGANISM_PROCESS	187	0.464212	1.48305	0.000959065	0.0114835	0.00884397
GOBP_NEURON_DEATH	301	0.449074	1.48298	7.06546e-05	0.00163045	0.00125569
GOBP_MITOTIC_DNA_INTEGRITY_CHECKPOINT	89	0.497606	1.48291	0.00582588	0.0449223	0.0345969
GOBP_RRNA_TRANSCRIPTION	24	0.612286	1.48249	0.0455113	0.17558	0.135223
GOBP_NEGATIVE_REGULATION_OF_EXTRINSIC_APOPTOTIC_SIGNALING_PATHWAY	97	0.49226	1.48216	0.00756736	0.053181	0.0409573
GOBP_PURINE_NUCLEOSIDE_MONOPHOSPHATE_METABOLIC_PROCESS	39	0.562642	1.48175	0.0326079	0.147253	0.113407
GOMF_RNA_POLYMERASE_II_CORE_PROMOTER_SEQUENCE_SPECIFIC_DNA_BINDING	14	0.676534	1.48162	0.0404355	0.166626	0.128327
GOBP_KERATINOCYTE_MIGRATION	16	0.655458	1.48158	0.04414	0.17323	0.133413
GOBP_MATURATION_OF_5_8S_RRNA_FROM_TRICISTRONIC_RRNA_TRANSCRIPT_SSU_RRNA_5_8S_RRNA_LSU_RRNA	17	0.648784	1.48158	0.0381098	0.161727	0.124554
GOCC_PROTEIN_ACETYLTRANSFERASE_COMPLEX	51	0.535931	1.48157	0.0195005	0.101316	0.0780287
GOBP_POSITIVE_REGULATION_OF_ESTABLISHMENT_OF_PROTEIN_LOCALIZATION	279	0.44945	1.48139	0.00025767	0.00433734	0.0033404
GOBP_SULFUR_COMPOUND_METABOLIC_PROCESS	313	0.446759	1.48118	0.000148014	0.00281227	0.00216587
GOBP_POSITIVE_REGULATION_OF_RNA_POLYMERASE_II_TRANSCRIPTION_PREINITIATION_COMPLEX_ASSEMBLY	10	0.746966	1.48061	0.0403066	0.166441	0.128185
GOBP_ANTIGEN_RECEPTOR_MEDIATED_SIGNALING_PATHWAY	223	0.458097	1.48057	0.000814581	0.0100827	0.00776516
GOCC_LYSOSOMAL_LUMEN	85	0.498123	1.48047	0.0104628	0.0664936	0.05121
GOBP_HEAD_MORPHOGENESIS	30	0.595305	1.48022	0.0267334	0.128329	0.0988322
GOBP_NEURON_RECOGNITION	42	0.557112	1.47978	0.020027	0.103579	0.0797713
GOCC_NUCLEAR_PORE_NUCLEAR_BASKET	12	0.706157	1.47969	0.0412006	0.16728	0.128831
GOBP_HOMEOSTASIS_OF_NUMBER_OF_CELLS_WITHIN_A_TISSUE	24	0.611077	1.47957	0.0455113	0.17558	0.135223
GOBP_GLYCOSIDE_METABOLIC_PROCESS	20	0.636197	1.47947	0.0296103	0.138184	0.106422
GOMF_GLUTATHIONE_TRANSFERASE_ACTIVITY	23	0.619424	1.47898	0.0454534	0.17558	0.135223
GOBP_CELLULAR_RESPONSE_TO_TOXIC_SUBSTANCE	102	0.489	1.47889	0.00595304	0.0454609	0.0350117
GOBP_THYROID_HORMONE_TRANSPORT	10	0.746044	1.47878	0.0417903	0.168918	0.130092
GOBP_REGULATION_OF_NITRIC_OXIDE_SYNTHASE_ACTIVITY	45	0.550029	1.47798	0.0223922	0.112067	0.0863082
GOCC_DESMOSOME	23	0.618972	1.4779	0.0459196	0.176717	0.136098
GOBP_DENDRITIC_CELL_ANTIGEN_PROCESSING_AND_PRESENTATION	15	0.664195	1.47764	0.0432767	0.172184	0.132608
GOMF_TRANSLATION_REGULATOR_ACTIVITY	103	0.488561	1.47731	0.005411	0.0426562	0.0328516
GOCC_MITOCHONDRIAL_SMALL_RIBOSOMAL_SUBUNIT	28	0.598416	1.47727	0.0330852	0.148171	0.114114
GOBP_POSITIVE_REGULATION_OF_DNA_RECOMBINATION	33	0.576922	1.47715	0.0275159	0.130896	0.10081
GOBP_POSITIVE_REGULATION_OF_CALCIUM_ION_TRANSPORT	106	0.488574	1.47714	0.00462352	0.0381534	0.0293838
GOBP_REGULATION_OF_LEUKOCYTE_APOPTOTIC_PROCESS	73	0.507031	1.47701	0.0133578	0.0774145	0.0596207
GOBP_POSITIVE_REGULATION_OF_CELL_DEVELOPMENT	255	0.451714	1.47699	0.000372419	0.00569487	0.0043859
GOBP_MAINTENANCE_OF_LOCATION_IN_CELL	181	0.463706	1.4768	0.000819156	0.0100939	0.00777382
GOBP_GLUCOSE_CATABOLIC_PROCESS	32	0.58415	1.47662	0.0279663	0.132246	0.101849
GOBP_IMMUNOGLOBULIN_PRODUCTION	89	0.495459	1.47651	0.00640364	0.0475293	0.0366046
GOBP_SYNAPTONEMAL_COMPLEX_ORGANIZATION	15	0.663593	1.4763	0.0448223	0.173971	0.133983
GOCC_MEMBRANE_MICRODOMAIN	294	0.446633	1.47611	0.000224669	0.00389548	0.0030001
GOBP_POSITIVE_REGULATION_OF_SMOOTH_MUSCLE_CELL_MIGRATION	33	0.576346	1.47567	0.0279561	0.132246	0.101849
GOBP_PROTEIN_TRANSMEMBRANE_TRANSPORT	50	0.534604	1.47559	0.0210029	0.106972	0.0823847
GOCC_TERTIARY_GRANULE	144	0.473155	1.47536	0.0024945	0.0243411	0.0187463
GOBP_REGULATION_OF_POSTSYNAPSE_ORGANIZATION	73	0.506397	1.47516	0.0137536	0.0785876	0.0605242
GOBP_AMYLOID_BETA_CLEARANCE	36	0.567837	1.47515	0.0325132	0.147168	0.113341
GOBP_BODY_MORPHOGENESIS	43	0.551771	1.47465	0.0281766	0.132746	0.102234
GOBP_CHONDROITIN_SULFATE_BIOSYNTHETIC_PROCESS	20	0.634113	1.47462	0.0319056	0.145455	0.112022
GOBP_SULFATION	21	0.626689	1.47457	0.0332321	0.148515	0.114378
GOBP_MITOCHONDRIAL_GENOME_MAINTENANCE	16	0.652193	1.4742	0.04414	0.17323	0.133413
GOBP_PLATELET_DEGRANULATION	115	0.482624	1.47382	0.00300098	0.0278752	0.0214681
GOCC_CYTOPLASMIC_EXOSOME_RNASE_COMPLEX	14	0.672971	1.47381	0.0466563	0.178577	0.137531
GOBP_NEGATIVE_REGULATION_OF_SIGNAL_TRANSDUCTION_BY_P53_CLASS_MEDIATOR	23	0.617217	1.47371	0.0482551	0.181707	0.139942
GOMF_SULFUR_COMPOUND_BINDING	222	0.456365	1.47364	0.000932792	0.0112538	0.00866711
GOBP_POSITIVE_REGULATION_OF_HORMONE_SECRETION	109	0.485473	1.47297	0.0036332	0.0322015	0.0248
GOMF_COPPER_ION_BINDING	53	0.531092	1.47288	0.0168878	0.0910536	0.0701249
GOBP_POSITIVE_REGULATION_OF_CYTOKINESIS	35	0.571549	1.47273	0.0279971	0.132293	0.101886
GOCC_COPII_VESICLE_COAT	14	0.672323	1.47239	0.0466563	0.178577	0.137531
GOMF_TRANSLATION_INITIATION_FACTOR_ACTIVITY	31	0.58587	1.47213	0.0308808	0.14242	0.109684
GOBP_NEGATIVE_REGULATION_OF_HYDROLASE_ACTIVITY	367	0.439213	1.47201	9.91276e-05	0.00215433	0.00165915
GOMF_GLUTAMATE_RECEPTOR_BINDING	36	0.566559	1.47183	0.033386	0.148888	0.114666
GOBP_MUSCLE_CELL_MIGRATION	71	0.508657	1.47176	0.0102051	0.0656146	0.050533
GOBP_NCRNA_PROCESSING	277	0.446842	1.47174	0.000426522	0.00632408	0.00487049
GOBP_REGULATION_OF_ATPASE_ACTIVITY	71	0.508614	1.47164	0.0102051	0.0656146	0.050533
GOCC_H4_H2A_HISTONE_ACETYLTRANSFERASE_COMPLEX	15	0.661487	1.47162	0.0448223	0.173971	0.133983
GOBP_MITOTIC_SISTER_CHROMATID_COHESION	12	0.702196	1.47139	0.0445737	0.173643	0.133731
GOBP_NUCLEUS_ORGANIZATION	96	0.490448	1.47134	0.0106452	0.067281	0.0518164
GOBP_DNA_INTEGRITY_CHECKPOINT	127	0.476761	1.47125	0.00370812	0.0324615	0.0250002
GOMF_EXODEOXYRIBONUCLEASE_ACTIVITY	18	0.640956	1.47099	0.04069	0.167092	0.128685
GOBP_ESTROUS_CYCLE	12	0.701949	1.47087	0.0445737	0.173643	0.133731
GOBP_PROTEIN_LOCALIZATION_TO_NUCLEAR_BODY	10	0.742029	1.47082	0.0477249	0.181246	0.139587
GOBP_POSITIVE_REGULATION_OF_PROTEIN_LOCALIZATION_TO_NUCLEUS	74	0.503099	1.47076	0.0179411	0.0953553	0.0734378
GOBP_REGULATION_OF_MACROPHAGE_MIGRATION	32	0.581795	1.47066	0.0310985	0.143215	0.110297
GOBP_CELLULAR_RESPONSE_TO_LIPOPROTEIN_PARTICLE_STIMULUS	29	0.591916	1.47052	0.0276836	0.131399	0.101197
GOBP_REGULATION_OF_CAMP_MEDIATED_SIGNALING	31	0.585137	1.47029	0.0313316	0.14408	0.110963
GOBP_RESPONSE_TO_LEUKEMIA_INHIBITORY_FACTOR	74	0.502931	1.47027	0.0179411	0.0953553	0.0734378
GOBP_RESPONSE_TO_INORGANIC_SUBSTANCE	483	0.431262	1.47021	2.02791e-05	0.000624716	0.000481124
GOMF_ALDITOL_NADPPLUS_1_OXIDOREDUCTASE_ACTIVITY	10	0.741354	1.46949	0.0482195	0.181707	0.139942
GOBP_COPII_COATED_VESICLE_CARGO_LOADING	14	0.67096	1.46941	0.0482115	0.181707	0.139942
GOBP_ESTABLISHMENT_OF_SPINDLE_ORIENTATION	28	0.595201	1.46933	0.0366863	0.158699	0.122222
GOBP_REGULATION_OF_CENTRIOLE_REPLICATION	14	0.670709	1.46886	0.0482115	0.181707	0.139942
GOBP_GLIAL_CELL_DIFFERENTIATION	188	0.460344	1.4688	0.00121315	0.0138216	0.0106447
GOBP_POSITIVE_REGULATION_OF_SUBSTRATE_ADHESION_DEPENDENT_CELL_SPREADING	37	0.561411	1.46868	0.019594	0.101671	0.0783018
GOBP_HISTONE_SERINE_PHOSPHORYLATION	11	0.718578	1.46847	0.0369744	0.159402	0.122763
GOBP_MRNA_TRANSPORT	118	0.478706	1.46834	0.00404566	0.0345078	0.0265761
GOBP_REGULATION_OF_MITOCHONDRIAL_MEMBRANE_PERMEABILITY	60	0.52354	1.46811	0.0182423	0.096391	0.0742355
GOBP_CELLULAR_RESPONSE_TO_UV_A	10	0.740623	1.46804	0.0492086	0.184343	0.141972
GOBP_DIVALENT_INORGANIC_CATION_HOMEOSTASIS	436	0.43283	1.46723	3.06181e-05	0.000859745	0.000662132
GOBP_LEUKOCYTE_CELL_CELL_ADHESION	318	0.441516	1.46712	0.00014169	0.00274974	0.00211771
GOBP_REGULATION_OF_PODOSOME_ASSEMBLY	11	0.717785	1.46685	0.0369744	0.159402	0.122763
GOBP_ALPHA_AMINO_ACID_METABOLIC_PROCESS	158	0.465353	1.46674	0.0017586	0.018725	0.014421
GOMF_CARBOXY_LYASE_ACTIVITY	30	0.589848	1.46665	0.0326741	0.147265	0.113416
GOMF_OXIDOREDUCTASE_ACTIVITY_ACTING_ON_A_SULFUR_GROUP_OF_DONORS	44	0.54727	1.4666	0.0328145	0.147584	0.113662
GOBP_MORPHOGENESIS_OF_AN_EPITHELIUM	494	0.429832	1.46628	6.32683e-06	0.000237574	0.000182968
GOMF_NAD_P_H_DEHYDROGENASE_QUINONE_ACTIVITY	37	0.560355	1.46591	0.0198105	0.102626	0.0790377
GOBP_HEMATOPOIETIC_STEM_CELL_DIFFERENTIATION	84	0.493418	1.46584	0.0125484	0.0746318	0.0574776
GOCC_PROTEASOME_CORE_COMPLEX_BETA_SUBUNIT_COMPLEX	10	0.739243	1.4653	0.0497032	0.18543	0.142809
GOBP_CYTOKINETIC_PROCESS	33	0.572207	1.46507	0.0327988	0.147584	0.113662
GOBP_NEGATIVE_REGULATION_OF_ANOIKIS	17	0.641385	1.46468	0.0411585	0.167216	0.128782
GOBP_POSITIVE_REGULATION_OF_ORGANELLE_ORGANIZATION	477	0.430581	1.46461	2.01345e-05	0.000623285	0.000480022
GOMF_ZINC_ION_TRANSMEMBRANE_TRANSPORTER_ACTIVITY	21	0.622392	1.46446	0.0378157	0.160971	0.123972
GOBP_REGULATION_OF_TAU_PROTEIN_KINASE_ACTIVITY	11	0.716222	1.46366	0.0374641	0.160512	0.123618
GOBP_DEFENSE_RESPONSE_TO_GRAM_POSITIVE_BACTERIUM	74	0.500662	1.46364	0.0195097	0.101316	0.0780287
GOBP_REGULATION_OF_B_CELL_APOPTOTIC_PROCESS	18	0.637707	1.46354	0.0382263	0.161939	0.124717
GOMF_GDP_BINDING	71	0.505667	1.46311	0.0123848	0.0740054	0.0569952
GOBP_CELL_JUNCTION_DISASSEMBLY	20	0.629141	1.46306	0.0351191	0.153806	0.118454
GOBP_NCRNA_3_END_PROCESSING	31	0.58219	1.46288	0.0331348	0.148289	0.114205
GOBP_CELLULAR_RESPONSE_TO_ALKALOID	30	0.588174	1.46249	0.0349589	0.153423	0.118159
GOBP_REGULATION_OF_VASCULATURE_DEVELOPMENT	240	0.448985	1.46228	0.000989015	0.0117314	0.00903491
GOCC_BRUSH_BORDER_MEMBRANE	54	0.527449	1.46175	0.0160812	0.0877486	0.0675795
GOCC_PROTEIN_KINASE_COMPLEX	92	0.488296	1.46165	0.0132287	0.0770883	0.0593695
GOBP_POSTSYNAPTIC_MODULATION_OF_CHEMICAL_SYNAPTIC_TRANSMISSION	13	0.683671	1.46151	0.0394945	0.164827	0.126941
GOBP_REGULATION_OF_AMYLOID_PRECURSOR_PROTEIN_CATABOLIC_PROCESS	40	0.555752	1.46104	0.0321702	0.146291	0.112666
GOBP_INTRINSIC_APOPTOTIC_SIGNALING_PATHWAY_IN_RESPONSE_TO_DNA_DAMAGE	84	0.491776	1.46096	0.0142993	0.0808409	0.0622596
GOBP_NIK_NF_KAPPAB_SIGNALING	154	0.464715	1.46071	0.00218677	0.0218884	0.0168573
GOCC_90S_PRERIBOSOME	19	0.635919	1.46056	0.0385208	0.162752	0.125343
GOBP_POSITIVE_REGULATION_OF_PHOSPHOPROTEIN_PHOSPHATASE_ACTIVITY	19	0.635856	1.46042	0.0385208	0.162752	0.125343
GOBP_NUCLEAR_TRANSCRIBED_MRNA_CATABOLIC_PROCESS	171	0.461257	1.46022	0.00163817	0.0176499	0.0135931
GOBP_SPINDLE_LOCALIZATION	45	0.543418	1.46021	0.0287898	0.135434	0.104304
GOCC_EARLY_ENDOSOME_MEMBRANE	132	0.470733	1.46015	0.0047484	0.0388817	0.0299447
GOBP_POSITIVE_REGULATION_OF_MONOOXYGENASE_ACTIVITY	31	0.581098	1.46014	0.0353888	0.154455	0.118953
GOBP_ENDOCRINE_PROCESS	74	0.499398	1.45994	0.0210841	0.107211	0.0825688
GOBP_EATING_BEHAVIOR	27	0.595429	1.45975	0.0329309	0.147857	0.113872
GOBP_REPRODUCTIVE_SYSTEM_DEVELOPMENT	378	0.435178	1.45961	7.68789e-05	0.00175749	0.00135353
GOBP_POSITIVE_REGULATION_OF_CELL_CYCLE_G2_M_PHASE_TRANSITION	26	0.600813	1.45952	0.0410447	0.167216	0.128782
GOBP_POSITIVE_REGULATION_OF_NEURON_DEATH	86	0.489707	1.45927	0.013132	0.0768162	0.0591599
GOBP_RNA_SPLICING_VIA_TRANSESTERIFICATION_REACTIONS	262	0.445653	1.45915	0.000291545	0.00474396	0.00365356
GOBP_RESPONSE_TO_CORTICOSTEROID	142	0.467455	1.45905	0.00269308	0.0257383	0.0198224
GOBP_REGULATION_OF_NEUTROPHIL_CHEMOTAXIS	27	0.595094	1.45893	0.0338393	0.150237	0.115705
GOBP_POSITIVE_REGULATION_OF_CELL_ACTIVATION	302	0.441135	1.45712	0.000305298	0.00492983	0.0037967
GOBP_SLEEP	31	0.579855	1.45701	0.0353888	0.154455	0.118953
GOBP_CELLULAR_RESPONSE_TO_KETONE	87	0.488813	1.45686	0.0110351	0.0685883	0.0528232
GOBP_REGULATION_OF_VESICLE_FUSION	21	0.619104	1.45672	0.0410243	0.167216	0.128782
GOBP_MAINTENANCE_OF_PROTEIN_LOCATION	79	0.495032	1.45652	0.0112011	0.0693487	0.0534089
GOBP_BLOOD_VESSEL_ENDOTHELIAL_CELL_PROLIFERATION_INVOLVED_IN_SPROUTING_ANGIOGENESIS	19	0.63398	1.45611	0.0385208	0.162752	0.125343
GOBP_MISMATCH_REPAIR	29	0.586025	1.45589	0.0303844	0.140797	0.108435
GOBP_REGULATION_OF_STEROID_METABOLIC_PROCESS	109	0.479761	1.45564	0.00457079	0.0379166	0.0292015
GOBP_DECIDUALIZATION	19	0.633696	1.45546	0.0400616	0.165849	0.127729
GOBP_POSITIVE_REGULATION_OF_MRNA_PROCESSING	28	0.589446	1.45513	0.0447887	0.173971	0.133983
GOBP_APOPTOTIC_CELL_CLEARANCE	45	0.541259	1.45441	0.0304958	0.141054	0.108633
GOBP_POSITIVE_REGULATION_OF_CELL_CYCLE_ARREST	70	0.504037	1.45383	0.0127305	0.0754154	0.0580811
GOBP_CELLULAR_RESPONSE_TO_TOPOLOGICALLY_INCORRECT_PROTEIN	141	0.466012	1.45357	0.00559841	0.0436456	0.0336136
GOCC_MICROTUBULE_PLUS_END	17	0.636191	1.45282	0.0426829	0.17057	0.131365
GOBP_POSITIVE_REGULATION_OF_POSTTRANSCRIPTIONAL_GENE_SILENCING	27	0.592577	1.45276	0.0377644	0.160971	0.123972
GOBP_REGULATION_OF_ALCOHOL_BIOSYNTHETIC_PROCESS	66	0.512289	1.45262	0.0136824	0.0784486	0.0604172
GOBP_REGULATION_OF_CELL_SUBSTRATE_ADHESION	190	0.455942	1.45239	0.000922259	0.0111479	0.00858556
GOBP_RESPONSE_TO_AMYLOID_BETA	43	0.543408	1.4523	0.0354894	0.154681	0.119128
GOBP_CELL_CYCLE_ARREST	192	0.455247	1.45204	0.00121171	0.0138216	0.0106447
GOBP_EPIDERMAL_CELL_DIFFERENTIATION	303	0.439211	1.45183	0.000202501	0.00360036	0.00277282
GOBP_IMPORT_ACROSS_PLASMA_MEMBRANE	150	0.464523	1.4516	0.00473689	0.038872	0.0299373
GOBP_POSITIVE_REGULATION_OF_CELL_SUBSTRATE_ADHESION	110	0.478023	1.45116	0.00588896	0.045189	0.0348023
GOBP_NADP_METABOLIC_PROCESS	29	0.584098	1.4511	0.0317348	0.145146	0.111784
GOBP_RESPONSE_TO_INTERLEUKIN_7	25	0.59563	1.45027	0.042042	0.169467	0.130515
GOBP_NEGATIVE_REGULATION_OF_LYMPHOCYTE_APOPTOTIC_PROCESS	28	0.587479	1.45027	0.0374251	0.160512	0.123618
GOBP_REGULATION_OF_CELLULAR_AMIDE_METABOLIC_PROCESS	332	0.435749	1.45001	0.000264912	0.00440453	0.00339215
GOBP_PHAGOCYTOSIS	245	0.444352	1.44982	0.000648195	0.00848279	0.00653302
GOBP_REGULATION_OF_RESPONSE_TO_BIOTIC_STIMULUS	365	0.432596	1.44949	0.000125123	0.00252073	0.00194134
GOBP_NEGATIVE_REGULATION_OF_PEPTIDYL_SERINE_PHOSPHORYLATION	21	0.615995	1.44941	0.0396341	0.165038	0.127104
GOBP_POSITIVE_REGULATION_OF_HUMORAL_IMMUNE_RESPONSE	19	0.631022	1.44932	0.0446841	0.17386	0.133898
GOBP_CELLULAR_RESPONSE_TO_LIPID	474	0.42611	1.44895	5.2283e-05	0.00129605	0.00099815
GOMF_PEPTIDE_DISULFIDE_OXIDOREDUCTASE_ACTIVITY	13	0.677366	1.44804	0.0442338	0.173349	0.133505
GOCC_OXIDOREDUCTASE_COMPLEX	89	0.485888	1.44799	0.0111287	0.0690349	0.0531672
GOMF_PROTEIN_TRANSMEMBRANE_TRANSPORTER_ACTIVITY	18	0.630817	1.44773	0.0397554	0.165233	0.127254
GOBP_POSITIVE_REGULATION_OF_COLLAGEN_METABOLIC_PROCESS	22	0.61325	1.44768	0.0400616	0.165849	0.127729
GOMF_MHC_PROTEIN_BINDING	26	0.595852	1.44747	0.046945	0.17925	0.138049
GOBP_REGULATION_OF_INFLAMMATORY_RESPONSE	286	0.438405	1.44743	0.000502017	0.00716896	0.00552117
GOBP_CELLULAR_RESPONSE_TO_MOLECULE_OF_BACTERIAL_ORIGIN	171	0.457173	1.4473	0.00196799	0.0202742	0.0156141
GOBP_CHOLESTEROL_CATABOLIC_PROCESS	11	0.708214	1.44729	0.04481	0.173971	0.133983
GOBP_PRODUCTION_OF_MOLECULAR_MEDIATOR_OF_IMMUNE_RESPONSE	170	0.457294	1.44727	0.00342509	0.0308894	0.0237894
GOCC_PHAGOCYTIC_VESICLE_MEMBRANE	71	0.500135	1.4471	0.0149608	0.0833444	0.0641876
GOBP_ALCOHOL_METABOLIC_PROCESS	323	0.434617	1.44602	0.00049483	0.00708847	0.00545918
GOBP_POSITIVE_REGULATION_OF_T_CELL_PROLIFERATION	89	0.484984	1.44529	0.0117093	0.0712438	0.0548684
GOCC_CYTOSOLIC_RIBOSOME	91	0.48379	1.4449	0.0125794	0.0747435	0.0575637
GOBP_POSITIVE_REGULATION_OF_CELL_MORPHOGENESIS_INVOLVED_IN_DIFFERENTIATION	68	0.504838	1.44422	0.017782	0.0948274	0.0730313
GOBP_NAD_METABOLIC_PROCESS	44	0.538916	1.44421	0.0375329	0.160609	0.123693
GOBP_POSITIVE_REGULATION_OF_I_KAPPAB_KINASE_NF_KAPPAB_SIGNALING	162	0.457743	1.44393	0.0032639	0.0298454	0.0229854
GOBP_POSITIVE_REGULATION_OF_T_CELL_MEDIATED_CYTOTOXICITY	27	0.588934	1.44383	0.0407855	0.167092	0.128685
GOMF_INTEGRIN_BINDING	128	0.466849	1.44377	0.0065028	0.0480353	0.0369943
GOBP_RESPONSE_TO_ESTRADIOL	112	0.47637	1.44377	0.00602129	0.0458717	0.035328
GOBP_MONOCARBOXYLIC_ACID_BIOSYNTHETIC_PROCESS	189	0.453417	1.44368	0.00284717	0.0270077	0.0208
GOBP_NEGATIVE_REGULATION_OF_ORGANELLE_ORGANIZATION	275	0.438547	1.44364	0.000775125	0.0097729	0.0075266
GOMF_NUCLEOTIDYLTRANSFERASE_ACTIVITY	95	0.482256	1.44361	0.00905303	0.0599692	0.0461853
GOMF_LIPOPOLYSACCHARIDE_BINDING	24	0.596097	1.44329	0.0421687	0.169541	0.130572
GOCC_SPLICEOSOMAL_COMPLEX	142	0.462393	1.44325	0.00336077	0.0304553	0.0234552
GOBP_MONOSACCHARIDE_BIOSYNTHETIC_PROCESS	82	0.486223	1.44302	0.0121435	0.073184	0.0563626
GOBP_NUCLEOTIDE_EXCISION_REPAIR_PREINCISION_COMPLEX_ASSEMBLY	29	0.580723	1.44272	0.0374251	0.160512	0.123618
GOBP_CARBOHYDRATE_DERIVATIVE_CATABOLIC_PROCESS	174	0.455587	1.44244	0.00182496	0.0192379	0.0148161
GOBP_COAGULATION	311	0.435117	1.4423	0.000454624	0.00661708	0.00509614
GOBP_RESPONSE_TO_OXIDATIVE_STRESS	379	0.429874	1.44224	0.000325467	0.00512509	0.00394709
GOBP_REGULATION_OF_PROTEASOMAL_UBIQUITIN_DEPENDENT_PROTEIN_CATABOLIC_PROCESS	107	0.474493	1.44221	0.0113141	0.0697081	0.0536857
GOMF_ATP_DEPENDENT_MICROTUBULE_MOTOR_ACTIVITY	29	0.580465	1.44208	0.0374251	0.160512	0.123618
GOBP_REGULATION_OF_NON_CANONICAL_WNT_SIGNALING_PATHWAY	24	0.595555	1.44198	0.0436747	0.172377	0.132756
GOBP_POSITIVE_REGULATION_OF_LEUKOCYTE_PROLIFERATION	134	0.464069	1.44164	0.00509161	0.0407018	0.0313465
GOBP_RESPONSE_TO_IRON_ION	28	0.583912	1.44147	0.0389222	0.163468	0.125895
GOBP_TERMINATION_OF_RNA_POLYMERASE_II_TRANSCRIPTION	32	0.570051	1.44098	0.0391526	0.16411	0.126389
GOBP_REGULATION_OF_INTRACELLULAR_PROTEIN_TRANSPORT	201	0.450233	1.44072	0.00122772	0.0139542	0.0107468
GOBP_T_CELL_ACTIVATION	424	0.425581	1.44016	0.000116046	0.00240662	0.00185346
GOBP_FATTY_ACYL_COA_BIOSYNTHETIC_PROCESS	26	0.59268	1.43976	0.0392157	0.164157	0.126426
GOBP_RESPONSE_TO_METAL_ION	327	0.432536	1.43974	0.000354951	0.00546728	0.00421062
GOBP_REGULATION_OF_CHOLESTEROL_BIOSYNTHETIC_PROCESS	41	0.544199	1.43951	0.0386666	0.1631	0.125611
GOBP_EOSINOPHIL_CHEMOTAXIS	18	0.627021	1.43901	0.0412844	0.167406	0.128928
GOBP_PROTEIN_LOCALIZATION_TO_NUCLEOPLASM	11	0.703915	1.43851	0.0407166	0.167092	0.128685
GOBP_REGULATION_OF_CHEMOTAXIS	189	0.451772	1.43844	0.00306788	0.0283801	0.0218569
GOCC_SMOOTH_ENDOPLASMIC_RETICULUM	28	0.582579	1.43818	0.0389222	0.163468	0.125895
GOBP_REGULATION_OF_BINDING	314	0.433336	1.43806	0.000545599	0.00751044	0.00578416
GOBP_RESPONSE_TO_IONIZING_RADIATION	118	0.468803	1.43797	0.00673736	0.0490313	0.0377614
GOBP_REGULATION_OF_CELL_ACTIVATION	488	0.422344	1.43795	3.7396e-05	0.000992951	0.000764721
GOBP_MICROTUBULE_CYTOSKELETON_ORGANIZATION	435	0.424017	1.43782	0.000123554	0.00250503	0.00192925
GOBP_GLUTATHIONE_DERIVATIVE_METABOLIC_PROCESS	20	0.618281	1.43781	0.0458015	0.176369	0.135831
GOBP_IMMUNE_RESPONSE_REGULATING_SIGNALING_PATHWAY	362	0.429248	1.43776	0.00031691	0.00504228	0.00388331
GOBP_REGULATION_OF_LYMPHOCYTE_ACTIVATION	385	0.428331	1.43763	0.000208452	0.00367454	0.00282995
GOMF_METALLOENDOPEPTIDASE_ACTIVITY	97	0.477444	1.43755	0.0127224	0.0754154	0.0580811
GOBP_NEGATIVE_REGULATION_OF_INTRACELLULAR_TRANSPORT	43	0.537855	1.43746	0.041942	0.169313	0.130397
GOBP_NEGATIVE_REGULATION_OF_INFLAMMATORY_RESPONSE	111	0.474324	1.43744	0.00769866	0.053653	0.0413208
GOMF_DRUG_BINDING	52	0.52057	1.43734	0.0278886	0.132075	0.101718
GOBP_REGULATION_OF_CELL_AGING	44	0.536335	1.43729	0.0392487	0.164187	0.126449
GOBP_REGULATION_OF_UBIQUITIN_PROTEIN_TRANSFERASE_ACTIVITY	50	0.520719	1.43726	0.0373444	0.160512	0.123618
GOBP_NEGATIVE_REGULATION_OF_CATABOLIC_PROCESS	243	0.440967	1.43722	0.000757042	0.0095892	0.00738512
GOBP_REGULATION_OF_UBIQUITIN_PROTEIN_LIGASE_ACTIVITY	21	0.610806	1.4372	0.0442073	0.173349	0.133505
GOBP_HEMATOPOIETIC_PROGENITOR_CELL_DIFFERENTIATION	149	0.460344	1.43705	0.00376667	0.0327831	0.0252479
GOBP_NEGATIVE_REGULATION_OF_CYSTEINE_TYPE_ENDOPEPTIDASE_ACTIVITY	70	0.498215	1.43704	0.015691	0.086287	0.0664539
GOBP_POSITIVE_REGULATION_OF_CELLULAR_AMIDE_METABOLIC_PROCESS	127	0.465527	1.43659	0.0063419	0.0472224	0.0363683
GOBP_HETEROTYPIC_CELL_CELL_ADHESION	59	0.51403	1.43651	0.0181622	0.0960478	0.0739711
GOMF_DAMAGED_DNA_BINDING	60	0.512218	1.43636	0.0227364	0.113521	0.0874283
GOBP_NEGATIVE_REGULATION_OF_PROTEOLYSIS_INVOLVED_IN_CELLULAR_PROTEIN_CATABOLIC_PROCESS	50	0.520393	1.43636	0.0373444	0.160512	0.123618
GOMF_HELICASE_ACTIVITY	133	0.462341	1.43631	0.00741664	0.0524705	0.0404101
GOBP_LACTATION	41	0.542873	1.43601	0.0390986	0.163992	0.126298
GOBP_RIBOSE_PHOSPHATE_BIOSYNTHETIC_PROCESS	147	0.460828	1.4358	0.00437976	0.0366328	0.0282128
GOBP_POSITIVE_REGULATION_OF_B_CELL_ACTIVATION	68	0.501805	1.43554	0.0189741	0.0993478	0.0765126
GOBP_NEGATIVE_REGULATION_OF_CELL_ACTIVATION	171	0.453366	1.43524	0.00249702	0.0243411	0.0187463
GOBP_NCRNA_METABOLIC_PROCESS	332	0.431078	1.43447	0.000375919	0.00570714	0.00439535
GOBP_ACUTE_INFLAMMATORY_RESPONSE	100	0.475613	1.43437	0.010903	0.0682352	0.0525513
GOBP_POSITIVE_REGULATION_OF_CELL_ADHESION	384	0.426935	1.43398	0.000264687	0.00440453	0.00339215
GOCC_INTERCELLULAR_BRIDGE	57	0.513254	1.43339	0.0192352	0.100219	0.0771835
GOBP_CELLULAR_RESPONSE_TO_MECHANICAL_STIMULUS	69	0.498375	1.43336	0.0204839	0.10509	0.0809352
GOMF_CARBOHYDRATE_DERIVATIVE_TRANSMEMBRANE_TRANSPORTER_ACTIVITY	48	0.525236	1.43314	0.0377095	0.160971	0.123972
GOBP_CYTOSKELETON_DEPENDENT_INTRACELLULAR_TRANSPORT	154	0.455941	1.43313	0.00426127	0.0359595	0.0276942
GOBP_FEMALE_GAMETE_GENERATION	106	0.473729	1.43226	0.00844363	0.0573083	0.044136
GOBP_POSITIVE_REGULATION_OF_MEMBRANE_PERMEABILITY	56	0.513958	1.43211	0.0264594	0.127109	0.0978931
GOBP_REGULATION_OF_MRNA_METABOLIC_PROCESS	264	0.436494	1.4318	0.00132065	0.0148071	0.0114037
GOBP_BIOLOGICAL_PROCESS_INVOLVED_IN_INTERACTION_WITH_HOST	196	0.448819	1.43176	0.00219937	0.0219453	0.0169011
GOCC_CHYLOMICRON	12	0.683039	1.43124	0.0400641	0.165849	0.127729
GOBP_REGULATION_OF_BODY_FLUID_LEVELS	455	0.421819	1.43117	7.69906e-05	0.00175749	0.00135353
GOMF_EPHRIN_RECEPTOR_BINDING	27	0.583757	1.43114	0.0407855	0.167092	0.128685
GOBP_RESPONSE_TO_EXTRACELLULAR_STIMULUS	420	0.42332	1.43112	0.00019034	0.00340254	0.00262046
GOBP_RESPONSE_TO_HYDROGEN_PEROXIDE	114	0.469608	1.43078	0.00736852	0.0522465	0.0402376
GOBP_POSTSYNAPTIC_MEMBRANE_ORGANIZATION	33	0.55881	1.43078	0.0395315	0.164827	0.126941
GOBP_REGULATION_OF_SYSTEMIC_ARTERIAL_BLOOD_PRESSURE	85	0.481371	1.43068	0.0173075	0.0928431	0.0715031
GOMF_CORE_PROMOTER_SEQUENCE_SPECIFIC_DNA_BINDING	33	0.558725	1.43056	0.0395315	0.164827	0.126941
GOMF_QUATERNARY_AMMONIUM_GROUP_BINDING	25	0.587452	1.43036	0.0495495	0.185293	0.142703
GOBP_POSITIVE_REGULATION_OF_VASCULAR_ENDOTHELIAL_GROWTH_FACTOR_PRODUCTION	26	0.588756	1.43023	0.0422323	0.169541	0.130572
GOBP_TRANSITION_METAL_ION_TRANSPORT	115	0.46834	1.4302	0.00706022	0.0507408	0.039078
GOBP_PEPTIDYL_CYSTEINE_MODIFICATION	43	0.535025	1.4299	0.0453918	0.17558	0.135223
GOBP_DNA_REPLICATION_CHECKPOINT	11	0.699542	1.42957	0.0423453	0.169541	0.130572
GOBP_REGULATION_OF_PRODUCTION_OF_MOLECULAR_MEDIATOR_OF_IMMUNE_RESPONSE	129	0.461553	1.42953	0.00553244	0.0432909	0.0333404
GOCC_PHAGOCYTIC_VESICLE	124	0.464532	1.42941	0.00627272	0.0470528	0.0362377
GOMF_ENDORIBONUCLEASE_ACTIVITY_PRODUCING_5_PHOSPHOMONOESTERS	23	0.598475	1.42896	0.0496124	0.185331	0.142733
GOCC_SPECIFIC_GRANULE_LUMEN	56	0.512702	1.42861	0.0341064	0.150724	0.11608
GOBP_REGULATION_OF_PROTEIN_SERINE_THREONINE_KINASE_ACTIVITY	434	0.421304	1.42825	0.000272437	0.00450231	0.00346745
GOBP_ANTERIOR_POSTERIOR_AXIS_SPECIFICATION	41	0.539916	1.42819	0.0425548	0.170166	0.131053
GOBP_SIGNAL_PEPTIDE_PROCESSING	11	0.698773	1.428	0.0423453	0.169541	0.130572
GOBP_RNA_PHOSPHODIESTER_BOND_HYDROLYSIS	118	0.46548	1.42778	0.00803835	0.0552669	0.0425638
GOBP_GASTRO_INTESTINAL_SYSTEM_SMOOTH_MUSCLE_CONTRACTION	11	0.698523	1.42749	0.0423453	0.169541	0.130572
GOCC_CELL_BODY	496	0.417804	1.42736	8.27528e-05	0.00185565	0.00142913
GOBP_NEGATIVE_REGULATION_OF_CELLULAR_CATABOLIC_PROCESS	194	0.446666	1.42683	0.0017098	0.0183193	0.0141086
GOMF_CYTOKINE_BINDING	119	0.464436	1.42672	0.00681328	0.049527	0.0381432
GOMF_ORGANIC_ACID_BINDING	97	0.4738	1.42658	0.0140616	0.0798165	0.0614706
GOCC_SPECIFIC_GRANULE	141	0.457326	1.42647	0.00900218	0.0597979	0.0460533
GOBP_POSITIVE_REGULATION_OF_RECEPTOR_RECYCLING	11	0.697844	1.4261	0.0423453	0.169541	0.130572
GOBP_VITAMIN_METABOLIC_PROCESS	118	0.464887	1.42596	0.00831714	0.0565708	0.043568
GOBP_MORPHOGENESIS_OF_EMBRYONIC_EPITHELIUM	132	0.459539	1.42543	0.00918013	0.0605797	0.0466555
GOBP_HOMOLOGOUS_CHROMOSOME_SEGREGATION	36	0.548684	1.42539	0.0391872	0.164147	0.126417
GOBP_REGULATION_OF_CELLULAR_PROTEIN_LOCALIZATION	458	0.41977	1.42527	0.000110063	0.00232047	0.00178711
GOBP_B_CELL_ACTIVATION_INVOLVED_IN_IMMUNE_RESPONSE	69	0.495544	1.42521	0.023268	0.115811	0.0891916
GOMF_POTASSIUM_ION_BINDING	10	0.718883	1.42494	0.0411184	0.167216	0.128782
GOCC_PRERIBOSOME_SMALL_SUBUNIT_PRECURSOR	10	0.718804	1.42479	0.0411184	0.167216	0.128782
GOMF_PROTEIN_C_TERMINUS_BINDING	170	0.450176	1.42475	0.00492987	0.0397522	0.0306151
GOBP_POSITIVE_REGULATION_OF_PEPTIDYL_SERINE_PHOSPHORYLATION	99	0.472606	1.42446	0.0143342	0.0808578	0.0622726
GOBP_REGULATION_OF_PROTEIN_BINDING	176	0.449615	1.42425	0.00343329	0.0308894	0.0237894
GOBP_RESPONSE_TO_FATTY_ACID	57	0.509792	1.42372	0.02066	0.105733	0.08143
GOMF_TRANSLATION_REGULATOR_ACTIVITY_NUCLEIC_ACID_BINDING	75	0.485981	1.4237	0.0202694	0.104322	0.0803438
GOBP_EPHRIN_RECEPTOR_SIGNALING_PATHWAY	83	0.478704	1.42329	0.0164179	0.089127	0.0686411
GOMF_HEAT_SHOCK_PROTEIN_BINDING	103	0.470695	1.42328	0.0133342	0.077391	0.0596026
GOBP_AMINOGLYCOSIDE_ANTIBIOTIC_METABOLIC_PROCESS	10	0.717969	1.42313	0.0411184	0.167216	0.128782
GOBP_RNA_3_END_PROCESSING	104	0.470912	1.42312	0.0122303	0.0734977	0.0566042
GOBP_NCRNA_TRANSCRIPTION	83	0.478547	1.42283	0.0164179	0.089127	0.0686411
GOBP_OSTEOBLAST_DIFFERENTIATION	185	0.446228	1.42266	0.0057563	0.0446589	0.034394
GOBP_NEGATIVE_REGULATION_OF_TYROSINE_PHOSPHORYLATION_OF_STAT_PROTEIN	11	0.696115	1.42257	0.0456026	0.175817	0.135405
GOCC_NUCLEAR_REPLICATION_FORK	31	0.565871	1.42188	0.0434783	0.17223	0.132643
GOBP_REGULATION_OF_PROTEIN_MATURATION	54	0.513042	1.42182	0.0252316	0.122509	0.0943505
GOBP_RESPONSE_TO_DRUG	338	0.426675	1.42171	0.000445575	0.00651526	0.00501772
GOBP_CHEMOKINE_PRODUCTION	82	0.479032	1.42168	0.0156408	0.08616	0.0663561
GOBP_PROTEIN_MATURATION	237	0.436346	1.42083	0.00213261	0.0214818	0.0165442
GOBP_MATERNAL_PROCESS_INVOLVED_IN_FEMALE_PREGNANCY	53	0.512322	1.42082	0.0306107	0.14138	0.108883
GOBP_CEREBELLAR_CORTEX_DEVELOPMENT	41	0.536988	1.42044	0.0359195	0.15602	0.120159
GOMF_GLYCOSPHINGOLIPID_BINDING	10	0.716581	1.42038	0.0411184	0.167216	0.128782
GOBP_PROTEIN_PROCESSING	197	0.444785	1.42036	0.00343648	0.0308894	0.0237894
GOBP_CELL_CELL_SIGNALING_BY_WNT	456	0.418406	1.42025	0.00012582	0.00252676	0.00194598
GOMF_ENDONUCLEASE_ACTIVITY_ACTIVE_WITH_EITHER_RIBO_OR_DEOXYRIBONUCLEIC_ACIDS_AND_PRODUCING_5_PHOSPHOMONOESTERS	29	0.571675	1.42024	0.0434132	0.17223	0.132643
GOBP_CHYLOMICRON_ASSEMBLY	10	0.716492	1.42021	0.0411184	0.167216	0.128782
GOBP_PROGRAMMED_CELL_DEATH_INVOLVED_IN_CELL_DEVELOPMENT	11	0.694887	1.42006	0.0488599	0.183362	0.141216
GOBP_MAINTENANCE_OF_PROTEIN_LOCATION_IN_CELL	54	0.512288	1.41973	0.0260657	0.125598	0.0967294
GOBP_SEROTONIN_SECRETION	10	0.716223	1.41967	0.0427632	0.170693	0.131459
GOMF_DISULFIDE_OXIDOREDUCTASE_ACTIVITY	31	0.564906	1.41945	0.0449775	0.174254	0.134201
GOBP_NUCLEAR_TRANSCRIBED_MRNA_CATABOLIC_PROCESS_NONSENSE_MEDIATED_DECAY	104	0.469459	1.41873	0.0131784	0.0770073	0.0593072
GOBP_ESTABLISHMENT_OF_PLANAR_POLARITY_INVOLVED_IN_NEURAL_TUBE_CLOSURE	12	0.676833	1.41824	0.0496795	0.18543	0.142809
GOBP_POSITIVE_REGULATION_OF_TRANSLATIONAL_INITIATION	27	0.578374	1.41794	0.0438066	0.172562	0.132898
GOBP_EPITHELIAL_CELL_PROLIFERATION	347	0.424251	1.41787	0.000516019	0.00726088	0.00559197
GOBP_REGULATION_OF_CELL_DEVELOPMENT	424	0.418894	1.41753	0.000255037	0.00430868	0.00331833
GOBP_REGULATION_OF_SYSTEMIC_ARTERIAL_BLOOD_PRESSURE_BY_HORMONE	35	0.550085	1.41742	0.0454545	0.17558	0.135223
GOCC_PLATELET_ALPHA_GRANULE	81	0.47948	1.41742	0.0253195	0.122794	0.09457
GOBP_OVULATION_CYCLE	60	0.50533	1.41705	0.0340599	0.150623	0.116002
GOBP_PROTEIN_OXIDATION	11	0.693279	1.41677	0.0488599	0.183362	0.141216
GOCC_CENTROSOME	451	0.417812	1.41666	0.000287206	0.00468538	0.00360844
GOBP_POSITIVE_REGULATION_OF_IMMUNE_EFFECTOR_PROCESS	190	0.4447	1.41658	0.00194137	0.0201306	0.0155036
GOMF_DISORDERED_DOMAIN_SPECIFIC_BINDING	31	0.563395	1.41565	0.0449775	0.174254	0.134201
GOBP_POSITIVE_REGULATION_OF_DNA_BINDING	49	0.515186	1.41532	0.0483425	0.181743	0.139969
GOMF_RNA_POLYMERASE_II_GENERAL_TRANSCRIPTION_INITIATION_FACTOR_ACTIVITY	36	0.544806	1.41531	0.0435414	0.172265	0.13267
GOBP_POSITIVE_REGULATION_OF_CHEMOKINE_PRODUCTION	55	0.509491	1.41512	0.0371901	0.160223	0.123396
GOCC_VACUOLAR_MEMBRANE	349	0.422881	1.4151	0.000865757	0.0106019	0.00816508
GOBP_RESPONSE_TO_TUMOR_NECROSIS_FACTOR	272	0.430504	1.41507	0.00177219	0.018838	0.0145081
GOBP_TRANSFORMING_GROWTH_FACTOR_BETA_ACTIVATION	10	0.713786	1.41484	0.0444079	0.173349	0.133505
GOBP_POSITIVE_REGULATION_OF_CELL_KILLING	58	0.505584	1.4144	0.0339674	0.150341	0.115785
GOBP_NEGATIVE_REGULATION_OF_NEURON_PROJECTION_DEVELOPMENT	117	0.462176	1.41433	0.0102691	0.0657884	0.0506669
GOBP_MACROPHAGE_DIFFERENTIATION	43	0.529179	1.41427	0.0414878	0.167909	0.129315
GOBP_NEGATIVE_REGULATION_OF_VIRAL_GENOME_REPLICATION	45	0.52632	1.41427	0.0368794	0.159209	0.122615
GOCC_OUTER_MEMBRANE	172	0.446658	1.41405	0.00330039	0.0300923	0.0231756
GOBP_REGULATION_OF_DNA_DAMAGE_RESPONSE_SIGNAL_TRANSDUCTION_BY_P53_CLASS_MEDIATOR	29	0.569174	1.41403	0.0479042	0.181707	0.139942
GOBP_PROSTATE_GLAND_DEVELOPMENT	39	0.536909	1.41398	0.0378457	0.160971	0.123972
GOBP_LEUKOCYTE_DIFFERENTIATION	477	0.415641	1.41379	0.00013245	0.00259423	0.00199794
GOBP_POSITIVE_REGULATION_OF_RESPONSE_TO_DNA_DAMAGE_STIMULUS	77	0.481776	1.41369	0.0242686	0.118925	0.0915904
GOBP_POSITIVE_REGULATION_OF_OXIDOREDUCTASE_ACTIVITY	52	0.511994	1.41367	0.0376569	0.160971	0.123972
GOCC_TRANSPORT_VESICLE_MEMBRANE	182	0.443481	1.41363	0.00655496	0.0482014	0.0371223
GOBP_OOCYTE_DIFFERENTIATION	37	0.540186	1.41315	0.0419682	0.169313	0.130397
GOBP_REGULATION_OF_T_CELL_ACTIVATION	291	0.427427	1.41262	0.00072916	0.00934798	0.00719934
GOMF_TRANSFERASE_ACTIVITY_TRANSFERRING_ALKYL_OR_ARYL_OTHER_THAN_METHYL_GROUPS	51	0.510942	1.41249	0.0413793	0.167577	0.129059
GOCC_TRANSPORT_VESICLE	347	0.422568	1.41224	0.000586156	0.00793123	0.00610823
GOCC_NUCLEAR_PERIPHERY	109	0.465441	1.41219	0.00890405	0.0595418	0.045856
GOBP_REGULATION_OF_BLOOD_PRESSURE	161	0.447168	1.41194	0.00458552	0.0379892	0.0292574
GOBP_POSITIVE_REGULATION_OF_GENE_EXPRESSION_EPIGENETIC	39	0.535758	1.41095	0.0378457	0.160971	0.123972
GOBP_POSITIVE_REGULATION_OF_PROTEIN_IMPORT	34	0.549398	1.41047	0.0440529	0.17323	0.133413
GOBP_THYMUS_DEVELOPMENT	43	0.52773	1.4104	0.0429185	0.171188	0.131841
GOBP_SOMATIC_DIVERSIFICATION_OF_IMMUNE_RECEPTORS	63	0.502088	1.41031	0.021977	0.110512	0.0851107
GOBP_TELENCEPHALON_DEVELOPMENT	196	0.442006	1.41003	0.00332085	0.0302355	0.0232858
GOBP_MEMBRANE_PROTEIN_PROTEOLYSIS	57	0.504843	1.4099	0.0367347	0.1588	0.1223
GOBP_REGULATION_OF_VIRAL_LIFE_CYCLE	130	0.454821	1.40966	0.0105036	0.0665895	0.0512839
GOMF_ENDONUCLEASE_ACTIVITY	93	0.470991	1.40962	0.0128972	0.0760161	0.0585437
GOBP_MESODERMAL_CELL_FATE_SPECIFICATION	10	0.710845	1.40901	0.0444079	0.173349	0.133505
GOBP_REGULATION_OF_CALCIUM_ION_IMPORT	36	0.542314	1.40884	0.0464441	0.178087	0.137154
GOBP_DNA_TEMPLATED_TRANSCRIPTION_TERMINATION	64	0.499994	1.40867	0.0116093	0.0709071	0.0546091
GOMF_CAMP_DEPENDENT_PROTEIN_KINASE_REGULATOR_ACTIVITY	10	0.710488	1.40831	0.0444079	0.173349	0.133505
GOBP_MEMBRANE_PROTEIN_ECTODOMAIN_PROTEOLYSIS	39	0.534583	1.40786	0.0378457	0.160971	0.123972
GOCC_AZUROPHIL_GRANULE_MEMBRANE	49	0.512445	1.40779	0.0483425	0.181743	0.139969
GOMF_THIOLESTER_HYDROLASE_ACTIVITY	30	0.566117	1.40765	0.0471125	0.179464	0.138214
GOBP_REGULATION_OF_PHAGOCYTOSIS	82	0.474153	1.4072	0.0350649	0.153779	0.118433
GOBP_NEGATIVE_REGULATION_OF_TRANSCRIPTION_FROM_RNA_POLYMERASE_II_PROMOTER_IN_RESPONSE_TO_STRESS	10	0.709803	1.40695	0.0444079	0.173349	0.133505
GOBP_POSITIVE_REGULATION_OF_EXTRINSIC_APOPTOTIC_SIGNALING_PATHWAY	46	0.519273	1.40683	0.0449438	0.174254	0.134201
GOBP_RESPONSE_TO_ISCHEMIA	45	0.52352	1.40674	0.0411348	0.167216	0.128782
GOBP_POSITIVE_REGULATION_OF_CYTOKINE_PRODUCTION	389	0.418639	1.40659	0.000329002	0.00514248	0.00396048
GOBP_POSITIVE_REGULATION_OF_PROTEASOMAL_UBIQUITIN_DEPENDENT_PROTEIN_CATABOLIC_PROCESS	74	0.481055	1.40632	0.0360594	0.156307	0.120379
GOBP_ORGANELLE_FUSION	114	0.461572	1.4063	0.0112253	0.0693632	0.05342
GOBP_OSSIFICATION	347	0.420771	1.40624	0.000746468	0.00947418	0.00729653
GOMF_SERINE_HYDROLASE_ACTIVITY	156	0.446356	1.40577	0.00824591	0.0563803	0.0434213
GOBP_REGULATION_OF_EXTRINSIC_APOPTOTIC_SIGNALING_PATHWAY	144	0.450805	1.40567	0.00672997	0.0490313	0.0377614
GOBP_B_CELL_ACTIVATION	231	0.432733	1.40522	0.00298398	0.0278176	0.0214237
GOBP_NUCLEOBASE_CONTAINING_SMALL_MOLECULE_BIOSYNTHETIC_PROCESS	101	0.46491	1.4049	0.0168426	0.0909565	0.0700501
GOBP_POSITIVE_REGULATION_OF_CYCLIN_DEPENDENT_PROTEIN_KINASE_ACTIVITY	31	0.559078	1.40481	0.047976	0.181707	0.139942
GOBP_GLYCOSYL_COMPOUND_CATABOLIC_PROCESS	39	0.533319	1.40453	0.0407569	0.167092	0.128685
GOCC_TRANS_GOLGI_NETWORK	205	0.436948	1.40447	0.00520443	0.0413358	0.0318348
GOBP_POSITIVE_REGULATION_OF_INFLAMMATORY_RESPONSE	113	0.462571	1.40429	0.0109446	0.0682888	0.0525926
GOBP_MATERNAL_PLACENTA_DEVELOPMENT	27	0.572661	1.40393	0.0468278	0.17891	0.137787
GOBP_FOREBRAIN_DEVELOPMENT	314	0.423044	1.4039	0.00142453	0.0158043	0.0121717
GOMF_NUCLEASE_ACTIVITY	152	0.447874	1.40353	0.00577061	0.0446589	0.034394
GOBP_LOCALIZATION_WITHIN_MEMBRANE	66	0.494966	1.4035	0.0210768	0.107211	0.0825688
GOBP_REGULATION_OF_OXIDOREDUCTASE_ACTIVITY	92	0.468573	1.40261	0.0311787	0.143481	0.110502
GOBP_RECEPTOR_METABOLIC_PROCESS	147	0.450096	1.40236	0.00807303	0.0554453	0.0427011
GOBP_ADAPTIVE_IMMUNE_RESPONSE_BASED_ON_SOMATIC_RECOMBINATION_OF_IMMUNE_RECEPTORS_BUILT_FROM_IMMUNOGLOBULIN_SUPERFAMILY_DOMAINS	237	0.430544	1.40194	0.00310386	0.0285784	0.0220097
GOBP_POSITIVE_REGULATION_OF_ALPHA_BETA_T_CELL_ACTIVATION	60	0.499866	1.40172	0.0367847	0.158908	0.122383
GOBP_POSITIVE_CHEMOTAXIS	55	0.504594	1.40152	0.0399449	0.16568	0.127598
GOBP_POSTSYNAPSE_ORGANIZATION	140	0.449503	1.4015	0.0109183	0.0682637	0.0525733
GOBP_MATURATION_OF_SSU_RRNA	36	0.539422	1.40133	0.0493469	0.184643	0.142203
GOBP_LEUKOCYTE_HOMEOSTASIS	72	0.48171	1.40099	0.0295146	0.138025	0.1063
GOBP_RESPONSE_TO_NICOTINE	41	0.529546	1.40075	0.0474138	0.180497	0.139009
GOBP_FACE_DEVELOPMENT	42	0.527359	1.40075	0.0477569	0.181259	0.139597
GOBP_POSITIVE_REGULATION_OF_TYPE_I_INTERFERON_PRODUCTION	68	0.48964	1.40074	0.0277532	0.131532	0.1013
GOBP_REGULATION_OF_CELL_DIVISION	149	0.448708	1.40073	0.00711722	0.0510926	0.039349
GOBP_TRANSCRIPTION_INITIATION_FROM_RNA_POLYMERASE_II_PROMOTER	162	0.444013	1.40062	0.00780954	0.0541632	0.0417138
GOBP_B_CELL_MEDIATED_IMMUNITY	107	0.460743	1.40042	0.0204848	0.10509	0.0809352
GOBP_CELLULAR_RESPONSE_TO_BIOTIC_STIMULUS	192	0.438974	1.40014	0.00379566	0.0329511	0.0253773
GOBP_BLOOD_VESSEL_ENDOTHELIAL_CELL_MIGRATION	105	0.46294	1.40005	0.0156236	0.0861399	0.0663406
GOBP_PHAGOSOME_MATURATION	43	0.523838	1.4	0.0486409	0.182756	0.14075
GOBP_IMMUNOGLOBULIN_PRODUCTION_INVOLVED_IN_IMMUNOGLOBULIN_MEDIATED_IMMUNE_RESPONSE	45	0.520526	1.3987	0.0453901	0.17558	0.135223
GOBP_NEGATIVE_REGULATION_OF_SIGNAL_TRANSDUCTION_IN_ABSENCE_OF_LIGAND	31	0.556605	1.39859	0.047976	0.181707	0.139942
GOCC_GOLGI_ASSOCIATED_VESICLE_MEMBRANE	42	0.526091	1.39738	0.0492041	0.184343	0.141972
GOBP_EXTRINSIC_APOPTOTIC_SIGNALING_PATHWAY_VIA_DEATH_DOMAIN_RECEPTORS	77	0.475979	1.39668	0.0328084	0.147584	0.113662
GOBP_PLACENTA_DEVELOPMENT	127	0.452284	1.39572	0.0120021	0.0724007	0.0557593
GOBP_STEM_CELL_DIFFERENTIATION	227	0.430587	1.39527	0.00585406	0.0449756	0.034638
GOBP_REGULATION_OF_IMMUNOGLOBULIN_PRODUCTION	54	0.503452	1.39524	0.038835	0.163426	0.125863
GOBP_LYMPHOCYTE_MIGRATION	101	0.461292	1.39396	0.0198572	0.102785	0.0791595
GOMF_GTPASE_ACTIVITY	265	0.423999	1.39382	0.00238203	0.0233638	0.0179936
GOBP_ENDOMEMBRANE_SYSTEM_ORGANIZATION	356	0.416091	1.39372	0.000703316	0.00905978	0.00697738
GOBP_T_CELL_MIGRATION	60	0.496924	1.39347	0.0381471	0.161727	0.124554
GOBP_INTERFERON_GAMMA_MEDIATED_SIGNALING_PATHWAY	87	0.467416	1.39309	0.0326371	0.147253	0.113407
GOBP_REGULATION_OF_CALCIUM_MEDIATED_SIGNALING	58	0.497637	1.39217	0.0434783	0.17223	0.132643
GOBP_POSITIVE_REGULATION_OF_ENDOCYTOSIS	92	0.465039	1.39203	0.0318066	0.145317	0.111916
GOBP_UROGENITAL_SYSTEM_DEVELOPMENT	301	0.421432	1.3917	0.000987085	0.0117314	0.00903491
GOBP_PROTEIN_TETRAMERIZATION	77	0.474268	1.39165	0.0354331	0.154542	0.11902
GOBP_POSITIVE_REGULATION_OF_PROTEIN_CATABOLIC_PROCESS	194	0.435607	1.39151	0.00343648	0.0308894	0.0237894
GOBP_IRON_ION_TRANSPORT	68	0.485977	1.39026	0.0317464	0.145146	0.111784
GOBP_MACROAUTOPHAGY	248	0.42566	1.39011	0.00350219	0.0312744	0.024086
GOBP_POSITIVE_REGULATION_OF_MONONUCLEAR_CELL_MIGRATION	57	0.497567	1.38958	0.0408163	0.16711	0.1287
GOCC_INTRINSIC_COMPONENT_OF_MITOCHONDRIAL_MEMBRANE	61	0.49467	1.38895	0.0395095	0.164827	0.126941
GOBP_NEGATIVE_REGULATION_OF_DEFENSE_RESPONSE	179	0.437038	1.38855	0.0136088	0.0783677	0.0603549
GOBP_REGULATION_OF_CELL_MATRIX_ADHESION	109	0.457554	1.38826	0.0116467	0.070999	0.0546799
GOBP_REGULATION_OF_REPRODUCTIVE_PROCESS	137	0.446451	1.38814	0.0118636	0.0718381	0.055326
GOBP_CELLULAR_AMINO_ACID_BIOSYNTHETIC_PROCESS	63	0.494135	1.38797	0.0273171	0.130146	0.100232
GOBP_REGULATION_OF_SMOOTH_MUSCLE_CONTRACTION	51	0.502011	1.3878	0.0482759	0.181707	0.139942
GOBP_POSITIVE_REGULATION_OF_NEUROGENESIS	189	0.435789	1.38755	0.00714196	0.0512123	0.0394411
GOBP_ORGANIC_HYDROXY_COMPOUND_CATABOLIC_PROCESS	67	0.488106	1.38687	0.0335121	0.149031	0.114776
GOMF_MRNA_BINDING	208	0.431586	1.38686	0.00396341	0.0340287	0.0262072
GOBP_NEGATIVE_REGULATION_OF_LOCOMOTION	269	0.422411	1.38656	0.00247875	0.0242375	0.0186665
GOBP_CELLULAR_CARBOHYDRATE_CATABOLIC_PROCESS	40	0.527314	1.38628	0.0465793	0.178498	0.13747
GOBP_ORGANELLE_TRANSPORT_ALONG_MICROTUBULE	66	0.488891	1.38627	0.0387183	0.163139	0.125641
GOBP_REGULATION_OF_DOUBLE_STRAND_BREAK_REPAIR	58	0.495237	1.38545	0.0475543	0.180752	0.139206
GOBP_DEVELOPMENT_OF_PRIMARY_FEMALE_SEXUAL_CHARACTERISTICS	95	0.462764	1.38526	0.033462	0.148926	0.114695
GOBP_STEROID_METABOLIC_PROCESS	296	0.419405	1.38514	0.00203705	0.0207832	0.0160062
GOBP_PROTEIN_CONTAINING_COMPLEX_LOCALIZATION	224	0.427895	1.38504	0.00365647	0.0322987	0.0248748
GOBP_CELLULAR_RESPONSE_TO_REACTIVE_OXYGEN_SPECIES	132	0.446472	1.3849	0.0148153	0.0828352	0.0637955
GOBP_CELL_AGING	91	0.46367	1.38481	0.0372272	0.160274	0.123435
GOBP_AMYLOID_BETA_METABOLIC_PROCESS	53	0.499297	1.3847	0.0443213	0.173349	0.133505
GOCC_SPECIFIC_GRANULE_MEMBRANE	79	0.470463	1.38423	0.0338542	0.150237	0.115705
GOBP_SMOOTH_MUSCLE_CELL_MIGRATION	60	0.493539	1.38398	0.0408719	0.167122	0.128709
GOMF_OXIDOREDUCTASE_ACTIVITY_ACTING_ON_THE_ALDEHYDE_OR_OXO_GROUP_OF_DONORS	40	0.526314	1.38365	0.0480349	0.181707	0.139942
GOBP_TISSUE_HOMEOSTASIS	222	0.428492	1.38363	0.00662136	0.048577	0.0374116
GOBP_POSITIVE_REGULATION_OF_CELLULAR_PROTEIN_LOCALIZATION	247	0.423311	1.3828	0.00432675	0.0363195	0.0279714
GOBP_RECEPTOR_INTERNALIZATION	100	0.458491	1.38274	0.0211515	0.107411	0.0827224
GOBP_EXTRINSIC_APOPTOTIC_SIGNALING_PATHWAY	204	0.429868	1.38176	0.00857537	0.0579545	0.0446337
GOBP_NUCLEOTIDE_PHOSPHORYLATION	113	0.455079	1.38155	0.0166548	0.090145	0.0694251
GOBP_REGULATION_OF_CELL_SIZE	156	0.438578	1.38127	0.0106607	0.067281	0.0518164
GOBP_MUSCLE_CELL_PROLIFERATION	161	0.43743	1.38119	0.00796893	0.0549086	0.0422878
GOMF_GROWTH_FACTOR_BINDING	124	0.448828	1.38108	0.0141016	0.0798903	0.0615275
GOBP_MAINTENANCE_OF_LOCATION	273	0.419509	1.38094	0.00234585	0.0231161	0.0178029
GOBP_REGULATION_OF_LIPID_BIOSYNTHETIC_PROCESS	170	0.436208	1.38054	0.00955139	0.0624607	0.0481041
GOBP_MICROTUBULE_ORGANIZING_CENTER_ORGANIZATION	105	0.45647	1.38048	0.0192217	0.100219	0.0771835
GOBP_PYRUVATE_METABOLIC_PROCESS	134	0.444301	1.38024	0.0124069	0.0740682	0.0570435
GOBP_RIBONUCLEOSIDE_METABOLIC_PROCESS	65	0.488347	1.37966	0.0404313	0.166626	0.128327
GOBP_REGULATION_OF_IMMUNE_EFFECTOR_PROCESS	354	0.412148	1.37964	0.00119824	0.0137009	0.0105518
GOBP_DEFENSE_RESPONSE_TO_GRAM_NEGATIVE_BACTERIUM	65	0.488236	1.37934	0.0404313	0.166626	0.128327
GOBP_CELLULAR_RESPONSE_TO_CHEMICAL_STRESS	301	0.417664	1.37926	0.0015269	0.0166776	0.0128442
GOBP_AMINOGLYCAN_BIOSYNTHETIC_PROCESS	102	0.455974	1.37901	0.0232905	0.115832	0.0892079
GOBP_VASCULOGENESIS	69	0.479427	1.37886	0.0343915	0.151772	0.116887
GOBP_NUCLEOSIDE_DIPHOSPHATE_METABOLIC_PROCESS	135	0.443887	1.37877	0.0086857	0.0584512	0.0450161
GOBP_GLYCOPROTEIN_METABOLIC_PROCESS	331	0.414435	1.37875	0.00182431	0.0192379	0.0148161
GOBP_TUMOR_NECROSIS_FACTOR_MEDIATED_SIGNALING_PATHWAY	156	0.437547	1.37802	0.011019	0.0685883	0.0528232
GOBP_THIOESTER_METABOLIC_PROCESS	84	0.463685	1.3775	0.0403121	0.166441	0.128185
GOBP_ORGANELLE_DISASSEMBLY	82	0.464142	1.37749	0.038961	0.163523	0.125937
GOBP_STEROL_METABOLIC_PROCESS	149	0.441193	1.37727	0.00938472	0.0616516	0.0474809
GOBP_WATER_SOLUBLE_VITAMIN_METABOLIC_PROCESS	73	0.47278	1.37723	0.0396825	0.165131	0.127176
GOBP_REGULATION_OF_B_CELL_ACTIVATION	108	0.453486	1.37721	0.0202354	0.104232	0.0802744
GOMF_KINASE_REGULATOR_ACTIVITY	184	0.431426	1.37666	0.00740854	0.0524705	0.0404101
GOBP_REGULATION_OF_NEUROGENESIS	306	0.415401	1.37663	0.0029488	0.0276821	0.0213193
GOBP_POSITIVE_REGULATION_OF_INTRACELLULAR_PROTEIN_TRANSPORT	149	0.440808	1.37607	0.00956694	0.0624607	0.0481041
GOBP_POSITIVE_REGULATION_OF_CELL_CELL_ADHESION	251	0.421622	1.37562	0.00398159	0.0340988	0.0262611
GOBP_REGULATION_OF_PEPTIDE_TRANSPORT	487	0.403901	1.37537	0.00039925	0.00594751	0.00458047
GOBP_TELOMERE_MAINTENANCE_VIA_TELOMERE_LENGTHENING	63	0.489382	1.37462	0.0355191	0.154704	0.119146
GOBP_POSITIVE_REGULATION_OF_LEUKOCYTE_CELL_CELL_ADHESION	214	0.427835	1.37461	0.00600576	0.0458083	0.0352793
GOBP_NEGATIVE_REGULATION_OF_ANION_TRANSPORT	166	0.434846	1.37443	0.00918338	0.0605797	0.0466555
GOBP_POSITIVE_REGULATION_OF_INTERFERON_GAMMA_PRODUCTION	62	0.489695	1.37429	0.0409836	0.167216	0.128782
GOBP_POSITIVE_REGULATION_OF_PHAGOCYTOSIS	60	0.48993	1.37386	0.0422343	0.169541	0.130572
GOBP_REGULATION_OF_STRIATED_MUSCLE_CONTRACTION	82	0.462889	1.37377	0.0402597	0.166441	0.128185
GOBP_BLASTOCYST_DEVELOPMENT	74	0.469901	1.37371	0.0445609	0.173643	0.133731
GOBP_CELLULAR_BIOGENIC_AMINE_METABOLIC_PROCESS	88	0.459958	1.37339	0.0402075	0.166334	0.128102
GOMF_CYTOKINE_RECEPTOR_BINDING	233	0.422462	1.37308	0.00701826	0.0505538	0.038934
GOBP_POSITIVE_REGULATION_OF_ANION_TRANSPORT	419	0.406211	1.37272	0.00119232	0.0136578	0.0105186
GOBP_LYMPHOCYTE_MEDIATED_IMMUNITY	227	0.42354	1.37243	0.00901775	0.0597979	0.0460533
GOBP_CELL_SUBSTRATE_ADHESION	318	0.412853	1.37188	0.00268046	0.0256951	0.0197891
GOBP_RESPONSE_TO_PEPTIDE	464	0.403525	1.3716	0.00117473	0.0135051	0.0104009
GOMF_CALCIUM_DEPENDENT_PROTEIN_BINDING	73	0.470588	1.37085	0.0436508	0.172377	0.132756
GOBP_DICARBOXYLIC_ACID_METABOLIC_PROCESS	84	0.461215	1.37017	0.0455137	0.17558	0.135223
GOBP_POSITIVE_REGULATION_OF_PROTEIN_KINASE_ACTIVITY	467	0.402855	1.36974	0.000573607	0.00779916	0.00600652
GOBP_POSITIVE_REGULATION_OF_ADAPTIVE_IMMUNE_RESPONSE	91	0.458593	1.36965	0.0436457	0.172377	0.132756
GOBP_NUCLEOSIDE_BISPHOSPHATE_METABOLIC_PROCESS	116	0.44716	1.36919	0.0173417	0.0929479	0.0715838
GOMF_CARGO_RECEPTOR_ACTIVITY	64	0.485879	1.36891	0.0404858	0.166725	0.128403
GOMF_RIBONUCLEASE_ACTIVITY	84	0.460571	1.36825	0.046814	0.17891	0.137787
GOBP_MALE_SEX_DIFFERENTIATION	139	0.439847	1.36803	0.0151237	0.0839679	0.0646678
GOBP_REGULATION_OF_DNA_BINDING	104	0.452649	1.36793	0.0261058	0.125696	0.0968048
GOBP_FATTY_ACID_BIOSYNTHETIC_PROCESS	138	0.439866	1.36785	0.0102211	0.0656511	0.0505612
GOBP_REGULATION_OF_RECEPTOR_SIGNALING_PATHWAY_VIA_STAT	94	0.456518	1.36715	0.0384123	0.162618	0.12524
GOBP_RESPONSE_TO_ENDOPLASMIC_RETICULUM_STRESS	241	0.420156	1.36704	0.00387725	0.0335218	0.0258168
GOBP_GLUTAMINE_FAMILY_AMINO_ACID_METABOLIC_PROCESS	66	0.482077	1.36695	0.0440587	0.17323	0.133413
GOBP_CELL_CELL_RECOGNITION	70	0.473896	1.36689	0.0435356	0.172265	0.13267
GOBP_REGULATION_OF_AUTOPHAGY	274	0.41486	1.36644	0.0033311	0.0302853	0.0233242
GOBP_SUBSTRATE_ADHESION_DEPENDENT_CELL_SPREADING	95	0.456119	1.36537	0.039897	0.16559	0.127529
GOCC_ENDOSOME_MEMBRANE	425	0.40387	1.36536	0.00111349	0.0129276	0.00995619
GOBP_CARBOHYDRATE_CATABOLIC_PROCESS	177	0.430169	1.36514	0.0100629	0.0650886	0.050128
GOBP_RESPONSE_TO_FIBROBLAST_GROWTH_FACTOR	121	0.444328	1.36395	0.0158221	0.0868857	0.0669149
GOBP_TOLL_LIKE_RECEPTOR_SIGNALING_PATHWAY	134	0.438942	1.36359	0.0160293	0.0876916	0.0675356
GOBP_DEVELOPMENT_OF_PRIMARY_SEXUAL_CHARACTERISTICS	198	0.426899	1.36337	0.00611504	0.046116	0.0355162
GOBP_ENDOSOME_ORGANIZATION	65	0.482548	1.36327	0.0431267	0.171777	0.132294
GOBP_PROTEIN_LOCALIZATION_TO_MITOCHONDRION	124	0.442892	1.36282	0.01709	0.0918332	0.0707253
GOBP_PATTERN_RECOGNITION_RECEPTOR_SIGNALING_PATHWAY	172	0.430415	1.36262	0.00770182	0.053653	0.0413208
GOBP_CELLULAR_RESPONSE_TO_INORGANIC_SUBSTANCE	193	0.426838	1.36257	0.00604134	0.0459692	0.0354032
GOBP_NEGATIVE_REGULATION_OF_VIRAL_PROCESS	78	0.463912	1.36255	0.0499343	0.186073	0.143304
GOBP_ORGANELLE_MEMBRANE_FUSION	88	0.455984	1.36152	0.0492866	0.184527	0.142113
GOBP_PRIMARY_ALCOHOL_METABOLIC_PROCESS	83	0.457824	1.36121	0.0467532	0.17884	0.137734
GOBP_REGULATION_OF_CELL_CELL_ADHESION	381	0.405517	1.36112	0.00139505	0.0155043	0.0119406
GOBP_TRANSCRIPTION_ELONGATION_FROM_RNA_POLYMERASE_II_PROMOTER	71	0.470339	1.36089	0.0463576	0.178018	0.137101
GOBP_ORGANIC_HYDROXY_COMPOUND_METABOLIC_PROCESS	487	0.399249	1.35953	0.000629463	0.00839196	0.00646306
GOBP_CHROMATIN_ORGANIZATION_INVOLVED_IN_REGULATION_OF_TRANSCRIPTION	67	0.478138	1.35854	0.0482574	0.181707	0.139942
GOBP_REGULATION_OF_SYNAPSE_STRUCTURE_OR_ACTIVITY	185	0.426049	1.35832	0.0152787	0.0846798	0.0652161
GOMF_ENDOPEPTIDASE_ACTIVITY	361	0.405545	1.35807	0.00208908	0.0211778	0.0163101
GOMF_CARBOHYDRATE_BINDING	217	0.421005	1.35762	0.00592894	0.0453861	0.0349541
GOBP_CELLULAR_RESPONSE_TO_EXTERNAL_STIMULUS	256	0.415276	1.35648	0.00492595	0.0397522	0.0306151
GOBP_RESPONSE_TO_VIRUS	304	0.409514	1.35579	0.00360866	0.0320287	0.0246669
GOBP_PROTEIN_COMPLEX_OLIGOMERIZATION	197	0.424561	1.35578	0.0106989	0.0673565	0.0518746
GOBP_POSITIVE_REGULATION_OF_CELLULAR_PROTEIN_CATABOLIC_PROCESS	128	0.438316	1.35553	0.0281317	0.132633	0.102147
GOBP_MYELOID_LEUKOCYTE_DIFFERENTIATION	186	0.424479	1.35481	0.00829505	0.0565708	0.043568
GOBP_MONONUCLEAR_CELL_DIFFERENTIATION	373	0.403978	1.35475	0.00204404	0.020821	0.0160353
GOBP_EPITHELIAL_TUBE_FORMATION	119	0.440672	1.35371	0.0211572	0.107411	0.0827224
GOBP_CELLULAR_HORMONE_METABOLIC_PROCESS	123	0.439055	1.35358	0.0188401	0.0988093	0.0760979
GOBP_LYMPHOCYTE_ACTIVATION_INVOLVED_IN_IMMUNE_RESPONSE	170	0.427652	1.35346	0.013479	0.0778698	0.0599714
GOBP_DNA_TEMPLATED_TRANSCRIPTION_INITIATION	202	0.422175	1.35187	0.0094499	0.0620156	0.0477612
GOBP_LEUKOCYTE_APOPTOTIC_PROCESS	93	0.451197	1.35038	0.0498084	0.185713	0.143027
GOBP_CELLULAR_RESPONSE_TO_ABIOTIC_STIMULUS	294	0.408579	1.35034	0.0064528	0.0477267	0.0367567
GOBP_RESPONSE_TO_MECHANICAL_STIMULUS	187	0.422047	1.34834	0.01176	0.071415	0.0550002
GOBP_RESPONSE_TO_PEPTIDE_HORMONE	392	0.401409	1.3482	0.00219634	0.0219453	0.0169011
GOCC_BRUSH_BORDER	92	0.449985	1.34697	0.0496183	0.185331	0.142733
GOBP_MODULATION_OF_PROCESS_OF_OTHER_ORGANISM	108	0.443368	1.34649	0.0352201	0.154143	0.118713
GOBP_POSITIVE_REGULATION_OF_EPITHELIAL_CELL_PROLIFERATION	164	0.426131	1.3451	0.0170903	0.0918332	0.0707253
GOBP_CELLULAR_GLUCOSE_HOMEOSTASIS	120	0.438749	1.34504	0.028862	0.135673	0.104488
GOBP_GLYCOPROTEIN_BIOSYNTHETIC_PROCESS	269	0.409669	1.34473	0.00615418	0.0463279	0.0356794
GOBP_CENTRAL_NERVOUS_SYSTEM_NEURON_DIFFERENTIATION	158	0.426456	1.34414	0.0146375	0.0821302	0.0632526
GOBP_MYELOID_CELL_DIFFERENTIATION	329	0.403797	1.3437	0.00300451	0.0278752	0.0214681
GOBP_REGULATION_OF_PROTEIN_STABILITY	251	0.411669	1.34315	0.0075791	0.0532046	0.0409755
GOBP_NEGATIVE_REGULATION_OF_ESTABLISHMENT_OF_PROTEIN_LOCALIZATION	98	0.445362	1.34303	0.0431472	0.171777	0.132294
GOBP_MRNA_PROCESSING	372	0.399459	1.33931	0.00346445	0.0310528	0.0239153
GOBP_PROTEIN_STABILIZATION	163	0.424018	1.33809	0.0133803	0.0774737	0.0596663
GOCC_BASOLATERAL_PLASMA_MEMBRANE	191	0.418926	1.33655	0.0103453	0.0659943	0.0508255
GOBP_POSITIVE_REGULATION_OF_PROTEIN_CONTAINING_COMPLEX_ASSEMBLY	208	0.415867	1.33635	0.013036	0.0765985	0.0589923
GOMF_CATALYTIC_ACTIVITY_ACTING_ON_RNA	263	0.407498	1.33609	0.00968748	0.0631827	0.0486601
GOBP_ADAPTIVE_IMMUNE_RESPONSE	379	0.398221	1.33604	0.00514892	0.0410491	0.0316139
GOBP_RNA_SPLICING	334	0.401086	1.3353	0.00280322	0.0266306	0.0205096
GOBP_IMPORT_INTO_CELL	214	0.415414	1.33471	0.011366	0.0699597	0.0538794
GOBP_NEGATIVE_REGULATION_OF_ION_TRANSPORT	255	0.40788	1.33366	0.00850816	0.0576846	0.0444258
GOBP_REGULATION_OF_MUSCLE_CONTRACTION	142	0.426951	1.33262	0.0171725	0.0921966	0.0710052
GOBP_ORGANOPHOSPHATE_BIOSYNTHETIC_PROCESS	462	0.391984	1.33163	0.0018757	0.0196422	0.0151274
GOBP_CHROMATIN_REMODELING	134	0.428524	1.33122	0.0302663	0.140402	0.108131
GOBP_POSITIVE_REGULATION_OF_PROTEOLYSIS	313	0.401307	1.33048	0.00576736	0.0446589	0.034394
GOBP_MUCOPOLYSACCHARIDE_METABOLIC_PROCESS	99	0.441246	1.32993	0.0482234	0.181707	0.139942
GOCC_BASAL_PART_OF_CELL	234	0.409317	1.32926	0.0145141	0.0816549	0.0628865
GOBP_RESPONSE_TO_INSULIN	243	0.407738	1.32892	0.00860507	0.0580316	0.044693
GOCC_LATE_ENDOSOME	222	0.411213	1.32784	0.0162654	0.0886012	0.0682362
GOBP_SEX_DIFFERENTIATION	238	0.407576	1.32742	0.0183644	0.0966337	0.0744224
GOBP_ACTIN_MEDIATED_CELL_CONTRACTION	109	0.437475	1.32734	0.0443038	0.173349	0.133505
GOBP_MEMBRANE_FUSION	134	0.427118	1.32686	0.0302663	0.140402	0.108131
GOBP_HORMONE_METABOLIC_PROCESS	199	0.414928	1.32658	0.014943	0.0833292	0.0641759
GOBP_FEMALE_SEX_DIFFERENTIATION	108	0.436588	1.3259	0.0427673	0.170693	0.131459
GOBP_NEGATIVE_REGULATION_OF_EPITHELIAL_CELL_PROLIFERATION	114	0.435136	1.32575	0.0441362	0.17323	0.133413
GOBP_VESICLE_LOCALIZATION	183	0.415558	1.32572	0.0206948	0.105765	0.0814548
GOBP_MULTICELLULAR_ORGANISMAL_HOMEOSTASIS	456	0.390484	1.32547	0.00291354	0.027473	0.0211583
GOBP_REGULATION_OF_METAL_ION_TRANSPORT	214	0.412527	1.32543	0.0136567	0.0784305	0.0604032
GOBP_LEUKOCYTE_PROLIFERATION	284	0.400619	1.32407	0.0109002	0.0682352	0.0525513
GOBP_RESPONSE_TO_XENOBIOTIC_STIMULUS	122	0.429589	1.32399	0.0321384	0.146291	0.112666
GOBP_RESPONSE_TO_RADIATION	390	0.393972	1.32372	0.0044856	0.0373296	0.0287494
GOBP_GLAND_DEVELOPMENT	383	0.394197	1.32364	0.00387623	0.0335218	0.0258168
GOBP_CELLULAR_RESPONSE_TO_ORGANIC_CYCLIC_COMPOUND	486	0.388502	1.32316	0.00101299	0.0119933	0.00923666
GOBP_NEGATIVE_REGULATION_OF_CELL_ADHESION	245	0.405432	1.32284	0.0139622	0.0794657	0.0612005
GOBP_METAL_ION_TRANSPORT	417	0.391422	1.32165	0.00374312	0.0326289	0.0251291
GOBP_REGULATION_OF_MUSCLE_SYSTEM_PROCESS	201	0.412517	1.32003	0.0149078	0.0832057	0.0640809
GOBP_TYPE_I_INTERFERON_PRODUCTION	111	0.435331	1.31928	0.0444162	0.173349	0.133505
GOBP_ACTIN_FILAMENT_BASED_MOVEMENT	136	0.425019	1.31923	0.0329451	0.147857	0.113872
GOBP_PEPTIDYL_LYSINE_MODIFICATION	296	0.399445	1.31922	0.00898323	0.0597979	0.0460533
GOBP_CELL_GROWTH	406	0.390235	1.31695	0.00539104	0.0425517	0.0327712
GOBP_ERK1_AND_ERK2_CASCADE	268	0.40005	1.3159	0.0102689	0.0657884	0.0506669
GOBP_I_KAPPAB_KINASE_NF_KAPPAB_SIGNALING	244	0.40352	1.31555	0.0135003	0.0778846	0.0599828
GOBP_SMALL_MOLECULE_CATABOLIC_PROCESS	383	0.3908	1.31223	0.00472293	0.0388234	0.0298999
GOBP_NEGATIVE_REGULATION_OF_BINDING	138	0.421887	1.31194	0.0326481	0.147253	0.113407
GOBP_TUBE_FORMATION	133	0.422122	1.31136	0.0434783	0.17223	0.132643
GOBP_POSITIVE_REGULATION_OF_PEPTIDE_SECRETION	134	0.421982	1.3109	0.0387409	0.163139	0.125641
GOBP_CELL_MATRIX_ADHESION	204	0.407648	1.31033	0.0269041	0.128898	0.0992711
GOBP_REGULATION_OF_HEMOPOIESIS	327	0.393564	1.31001	0.00743539	0.0524859	0.040422
GOBP_POSITIVE_REGULATION_OF_NEURON_PROJECTION_DEVELOPMENT	130	0.422627	1.30988	0.046398	0.178018	0.137101
GOBP_TISSUE_MIGRATION	275	0.397775	1.30943	0.0154968	0.0856645	0.0659745
GOCC_SARCOLEMMA	124	0.425517	1.30935	0.0374532	0.160512	0.123618
GOBP_REGULATION_OF_PROTEIN_LOCALIZATION_TO_MEMBRANE	160	0.414973	1.30819	0.0324519	0.1471	0.113289
GOMF_CHROMATIN_BINDING	454	0.385125	1.30635	0.00445044	0.0371124	0.0285821
GOBP_DEFENSE_RESPONSE_TO_VIRUS	222	0.404433	1.30594	0.0222024	0.11138	0.0857796
GOBP_NEGATIVE_REGULATION_OF_SECRETION	138	0.419494	1.3045	0.0374849	0.160512	0.123618
GOBP_POSITIVE_REGULATION_OF_CYTOSKELETON_ORGANIZATION	183	0.408791	1.30413	0.0281236	0.132633	0.102147
GOBP_NEGATIVE_REGULATION_OF_CELL_GROWTH	166	0.412463	1.30369	0.0321812	0.146291	0.112666
GOBP_REGULATION_OF_CALCIUM_ION_TRANSMEMBRANE_TRANSPORT	126	0.423078	1.30357	0.042236	0.169541	0.130572
GOBP_REGULATION_OF_CATION_TRANSMEMBRANE_TRANSPORT	295	0.394546	1.30307	0.00948695	0.0621302	0.0478496
GOBP_IN_UTERO_EMBRYONIC_DEVELOPMENT	286	0.394289	1.30178	0.0154622	0.0855476	0.0658844
GOBP_EPITHELIAL_TO_MESENCHYMAL_TRANSITION	131	0.419707	1.30134	0.0463415	0.178018	0.137101
GOBP_REGULATION_OF_LIPID_METABOLIC_PROCESS	335	0.390276	1.30104	0.0125907	0.0747435	0.0575637
GOMF_GUANYL_NUCLEOTIDE_BINDING	323	0.390896	1.30056	0.0122751	0.0735727	0.056662
GOMF_GROWTH_FACTOR_RECEPTOR_BINDING	131	0.419013	1.29919	0.047561	0.180752	0.139206
GOCC_INTERMEDIATE_FILAMENT	163	0.411541	1.29872	0.032413	0.147028	0.113234
GOBP_CELLULAR_RESPONSE_TO_RADIATION	167	0.410716	1.29777	0.0359712	0.156138	0.120249
GOBP_POSITIVE_REGULATION_OF_ERK1_AND_ERK2_CASCADE	173	0.409896	1.29661	0.0348558	0.153288	0.118055
GOBP_RESPONSE_TO_STEROID_HORMONE	287	0.39275	1.29597	0.0143241	0.0808578	0.0622726
GOBP_PROTEIN_PHOSPHOPANTETHEINYLATION	247	0.396087	1.29387	0.0218902	0.11025	0.0849092
GOBP_SYNAPSE_ORGANIZATION	365	0.385907	1.29305	0.00605404	0.0460107	0.0354351
GOCC_CELL_CELL_JUNCTION	428	0.380868	1.28949	0.00502307	0.0402989	0.0310362
GOBP_CELL_KILLING	155	0.410025	1.28864	0.039759	0.165233	0.127254
GOBP_PROCESS_UTILIZING_AUTOPHAGIC_MECHANISM	432	0.379612	1.28625	0.0130887	0.0767907	0.0591404
GOBP_REGULATION_OF_LEUKOCYTE_PROLIFERATION	217	0.398459	1.28491	0.0194053	0.101022	0.0778021
GOBP_PROTEIN_POLYUBIQUITINATION	298	0.388727	1.28387	0.0194269	0.101052	0.0778248
GOBP_NEGATIVE_REGULATION_OF_GROWTH	219	0.397424	1.28289	0.0314319	0.144228	0.111077
GOBP_POSITIVE_REGULATION_OF_PEPTIDASE_ACTIVITY	171	0.404898	1.28181	0.0357995	0.155605	0.119839
GOBP_ENDOTHELIAL_CELL_MIGRATION	197	0.401296	1.28149	0.0378251	0.160971	0.123972
GOBP_PROTEIN_KINASE_B_SIGNALING	229	0.394778	1.28121	0.0321101	0.146282	0.112659
GOBP_PEPTIDYL_SERINE_MODIFICATION	295	0.387845	1.28094	0.0136846	0.0784486	0.0604172
GOBP_CELLULAR_RESPONSE_TO_EXTRACELLULAR_STIMULUS	193	0.401101	1.28041	0.0331754	0.148366	0.114264
GOBP_CELLULAR_RESPONSE_TO_PEPTIDE	348	0.382676	1.28036	0.0178712	0.095143	0.0732743
GOBP_TRANSMEMBRANE_RECEPTOR_PROTEIN_SERINE_THREONINE_KINASE_SIGNALING_PATHWAY	314	0.385233	1.27842	0.0209047	0.106641	0.0821295
GOBP_CELL_CELL_JUNCTION_ORGANIZATION	189	0.401442	1.27819	0.0381406	0.161727	0.124554
GOBP_REGULATION_OF_NERVOUS_SYSTEM_DEVELOPMENT	366	0.381317	1.27741	0.0116907	0.0711986	0.0548335
GOBP_REGULATION_OF_LEUKOCYTE_DIFFERENTIATION	247	0.390785	1.27655	0.0316027	0.144802	0.111519
GOBP_REGULATION_OF_NEURON_PROJECTION_DEVELOPMENT	370	0.380293	1.27456	0.00787618	0.0544794	0.0419573
GOBP_T_CELL_DIFFERENTIATION	221	0.394491	1.27311	0.032596	0.147253	0.113407
GOBP_REGULATION_OF_CYSTEINE_TYPE_ENDOPEPTIDASE_ACTIVITY	199	0.396676	1.26823	0.0437352	0.172387	0.132764
GOBP_NEGATIVE_REGULATION_OF_TRANSPORT	359	0.378396	1.26773	0.0141124	0.0798903	0.0615275
GOBP_POSITIVE_REGULATION_OF_PROTEIN_SERINE_THREONINE_KINASE_ACTIVITY	277	0.384612	1.26677	0.0324936	0.147168	0.113341
GOMF_CYTOKINE_ACTIVITY	210	0.394508	1.26673	0.0352941	0.154309	0.118841
GOBP_RHYTHMIC_PROCESS	259	0.387088	1.26604	0.0316742	0.145025	0.111691
GOBP_POSITIVE_REGULATION_OF_CATABOLIC_PROCESS	386	0.376897	1.26546	0.0122776	0.0735727	0.056662
GOBP_CALCIUM_ION_TRANSPORT	350	0.377807	1.26472	0.0192037	0.100219	0.0771835
GOMF_RECEPTOR_REGULATOR_ACTIVITY	453	0.372019	1.26163	0.0132193	0.0770883	0.0593695
GOBP_REGULATION_OF_HORMONE_LEVELS	455	0.371846	1.26162	0.0122564	0.0735727	0.056662
GOBP_NEGATIVE_REGULATION_OF_CYTOKINE_PRODUCTION	240	0.386931	1.26018	0.043379	0.17223	0.132643
GOBP_CARBOHYDRATE_BIOSYNTHETIC_PROCESS	184	0.394815	1.25984	0.0471143	0.179464	0.138214
GOCC_INTERMEDIATE_FILAMENT_CYTOSKELETON	197	0.394504	1.2598	0.0425532	0.170166	0.131053
GOBP_POSITIVE_REGULATION_OF_NERVOUS_SYSTEM_DEVELOPMENT	227	0.388207	1.25794	0.0413318	0.167491	0.128993
GOBP_RESPONSE_TO_TRANSFORMING_GROWTH_FACTOR_BETA	226	0.386771	1.25392	0.0436782	0.172377	0.132756
GOBP_CELLULAR_RESPONSE_TO_PEPTIDE_HORMONE_STIMULUS	291	0.379152	1.25308	0.0322581	0.146535	0.112854
GOBP_MUSCLE_SYSTEM_PROCESS	391	0.372221	1.25062	0.0197524	0.102409	0.0788704
GOBP_REACTIVE_OXYGEN_SPECIES_METABOLIC_PROCESS	236	0.384024	1.24869	0.0457666	0.176342	0.135809
GOBP_MUSCLE_CELL_DIFFERENTIATION	290	0.37758	1.24598	0.0346756	0.152602	0.117526
GOBP_MESENCHYME_DEVELOPMENT	251	0.381728	1.24546	0.0386803	0.1631	0.125611
GOBP_REGULATION_OF_CELLULAR_RESPONSE_TO_GROWTH_FACTOR_STIMULUS	245	0.381606	1.2451	0.0463801	0.178018	0.137101
GOBP_NEGATIVE_REGULATION_OF_INTRACELLULAR_SIGNAL_TRANSDUCTION	408	0.368389	1.2439	0.0236121	0.116791	0.0899462
GOBP_REGULATION_OF_CYTOSOLIC_CALCIUM_ION_CONCENTRATION	299	0.375234	1.23853	0.0394144	0.164772	0.126899
GOBP_EPITHELIAL_TUBE_MORPHOGENESIS	290	0.372416	1.22894	0.0480984	0.181707	0.139942
GOBP_POSITIVE_REGULATION_OF_CELLULAR_COMPONENT_BIOGENESIS	433	0.362594	1.22875	0.0338983	0.150327	0.115775
GOBP_NEGATIVE_REGULATION_OF_PROTEIN_MODIFICATION_PROCESS	449	0.361873	1.22669	0.0307529	0.141933	0.10931
GOBP_FATTY_ACID_METABOLIC_PROCESS	332	0.367221	1.22198	0.0475664	0.180752	0.139206
GOBP_HEART_DEVELOPMENT	475	0.359059	1.22006	0.033434	0.148926	0.114695
GOBP_REGULATION_OF_TRANS_SYNAPTIC_SIGNALING	368	0.363844	1.21905	0.0481928	0.181707	0.139942
GOBP_AMEBOIDAL_TYPE_CELL_MIGRATION	372	0.363336	1.2182	0.047046	0.179419	0.13818
GOBP_REGULATION_OF_CYTOSKELETON_ORGANIZATION	417	0.358432	1.21026	0.0491979	0.184343	0.141972
GOBP_CILIUM_ORGANIZATION	265	-0.306289	-1.18587	0.0289766	0.136111	0.104825
GOBP_SKELETAL_SYSTEM_MORPHOGENESIS	194	-0.337425	-1.27097	0.0124639	0.0742195	0.0571601
GOBP_REGULATION_OF_REGULATED_SECRETORY_PATHWAY	125	-0.353115	-1.27729	0.0191675	0.100195	0.0771652
GOBP_POSITIVE_REGULATION_OF_DEVELOPMENTAL_GROWTH	143	-0.350315	-1.28038	0.0318707	0.1454	0.11198
GOMF_GUANYL_NUCLEOTIDE_EXCHANGE_FACTOR_ACTIVITY	156	-0.352585	-1.29397	0.0187393	0.0983622	0.0757536
GOBP_REGIONALIZATION	292	-0.335988	-1.31886	0.00185203	0.0194647	0.0149907
GOBP_CALCIUM_ION_REGULATED_EXOCYTOSIS	58	-0.416752	-1.32241	0.033465	0.148926	0.114695
GOBP_PATTERN_SPECIFICATION_PROCESS	376	-0.332938	-1.34532	0.000678866	0.00880999	0.00678501
GOMF_OLFACTORY_RECEPTOR_ACTIVITY	356	-0.341337	-1.36991	0.000328363	0.00514248	0.00396048
GOBP_ANTERIOR_POSTERIOR_PATTERN_SPECIFICATION	186	-0.37005	-1.38588	0.0020586	0.0209022	0.0160978
GOBP_ARACHIDONIC_ACID_METABOLIC_PROCESS	55	-0.445243	-1.40792	0.023059	0.115041	0.0885989
GOBP_REGULATION_OF_CILIUM_ASSEMBLY	41	-0.476803	-1.41588	0.0398464	0.165488	0.12745
GOBP_POSITIVE_REGULATION_OF_CARBOHYDRATE_METABOLIC_PROCESS	66	-0.43859	-1.42974	0.0111984	0.0693487	0.0534089
GOMF_DNA_BINDING_TRANSCRIPTION_REPRESSOR_ACTIVITY	271	-0.369123	-1.43161	0.000175022	0.00321939	0.00247941
GOBP_BIOLOGICAL_PROCESS_INVOLVED_IN_INTRASPECIES_INTERACTION_BETWEEN_ORGANISMS	46	-0.475396	-1.4352	0.0204058	0.104939	0.0808189
GOBP_EMBRYONIC_SKELETAL_SYSTEM_DEVELOPMENT	110	-0.413288	-1.4608	0.00374072	0.0326289	0.0251291
GOBP_PHOSPHATIDIC_ACID_METABOLIC_PROCESS	44	-0.489914	-1.46262	0.0280826	0.132599	0.102121
GOBP_REGULATION_OF_TRANSPOSITION	21	-0.560252	-1.46605	0.0482328	0.181707	0.139942
GOBP_POSITIVE_REGULATION_OF_CELLULAR_CARBOHYDRATE_METABOLIC_PROCESS	43	-0.498009	-1.48071	0.0212499	0.107795	0.0830185
GOBP_PHASIC_SMOOTH_MUSCLE_CONTRACTION	21	-0.569362	-1.48989	0.0438876	0.172773	0.133061
GOBP_DOPAMINE_SECRETION	32	-0.532241	-1.5054	0.0296949	0.138358	0.106556
GOBP_RESPONSE_TO_ACIDIC_PH	21	-0.576576	-1.50876	0.0408609	0.167122	0.128709
GOBP_CRANIAL_NERVE_DEVELOPMENT	40	-0.505138	-1.51564	0.0176048	0.0941194	0.072486
GOBP_POSITIVE_REGULATION_OF_CELLULAR_RESPONSE_TO_INSULIN_STIMULUS	23	-0.57029	-1.51699	0.0421163	0.169541	0.130572
GOMF_MAP_KINASE_KINASE_KINASE_ACTIVITY	23	-0.571355	-1.51982	0.0412781	0.167406	0.128928
GOMF_PROTEIN_DEACETYLASE_ACTIVITY	20	-0.589281	-1.5323	0.0303958	0.140797	0.108435
GOBP_NEGATIVE_REGULATION_OF_PROTEIN_LOCALIZATION_TO_CELL_SURFACE	12	-0.688127	-1.53598	0.0362144	0.156872	0.120815
GOMF_LIGAND_ACTIVATED_TRANSCRIPTION_FACTOR_ACTIVITY	52	-0.492642	-1.54604	0.0092913	0.0611645	0.0471058
GOBP_DEFINITIVE_HEMOPOIESIS	17	-0.632577	-1.55811	0.0296189	0.138184	0.106422
GOMF_CGMP_BINDING	14	-0.664854	-1.55888	0.0356307	0.155084	0.119438
GOBP_POSITIVE_REGULATION_OF_GLUCOSE_METABOLIC_PROCESS	32	-0.551784	-1.56068	0.018609	0.097759	0.075289
GOBP_EPOXYGENASE_P450_PATHWAY	19	-0.608102	-1.56229	0.0207704	0.106041	0.0816673
GOMF_SODIUM_CHANNEL_ACTIVITY	37	-0.536203	-1.56756	0.0118488	0.0718174	0.0553101
GOBP_INHIBITORY_POSTSYNAPTIC_POTENTIAL	11	-0.713223	-1.57431	0.0314253	0.144228	0.111077
GOBP_VOCALIZATION_BEHAVIOR	17	-0.639288	-1.57464	0.0239979	0.118238	0.091061
GOBP_ACTIVATION_OF_JUN_KINASE_ACTIVITY	35	-0.546538	-1.57849	0.0143058	0.0808409	0.0622596
GOBP_OXIDATIVE_DEMETHYLATION	15	-0.667477	-1.58571	0.0301322	0.139985	0.107809
GOBP_SYNAPTIC_VESICLE_MATURATION	11	-0.718909	-1.58686	0.0291118	0.136543	0.105159
GOBP_EYE_PHOTORECEPTOR_CELL_DEVELOPMENT	31	-0.565988	-1.58719	0.0158871	0.0870637	0.0670521
GOBP_MYOBLAST_PROLIFERATION	14	-0.679599	-1.59345	0.0293798	0.137496	0.105892
GOBP_AXONEME_ASSEMBLY	41	-0.536889	-1.59431	0.00901674	0.0597979	0.0460533
GOMF_AROMATASE_ACTIVITY	24	-0.599167	-1.5954	0.0236807	0.116947	0.090067
GOBP_LOOP_OF_HENLE_DEVELOPMENT	11	-0.723825	-1.59771	0.0264127	0.126981	0.0977944
GOBP_REGULATION_OF_LONG_TERM_SYNAPTIC_DEPRESSION	13	-0.696573	-1.59885	0.0314216	0.144228	0.111077
GOBP_EMBRYONIC_SKELETAL_SYSTEM_MORPHOGENESIS	86	-0.472538	-1.60225	0.000676966	0.00880334	0.00677988
GOBP_POSITIVE_REGULATION_OF_ORGAN_GROWTH	37	-0.554456	-1.62092	0.00768096	0.053653	0.0413208
GOBP_PHOTORECEPTOR_CELL_DEVELOPMENT	42	-0.550064	-1.63697	0.00542132	0.0426845	0.0328734
GOCC_CHROMATOID_BODY	13	-0.713618	-1.63798	0.0220967	0.111026	0.0855063
GOCC_SODIUM_CHANNEL_COMPLEX	26	-0.602239	-1.63992	0.0121865	0.0733736	0.0565086
GOBP_MICROTUBULE_ANCHORING_AT_MICROTUBULE_ORGANIZING_CENTER	11	-0.753052	-1.66223	0.0175539	0.0939265	0.0723374
GOMF_3_5_CYCLIC_GMP_PHOSPHODIESTERASE_ACTIVITY	13	-0.727251	-1.66927	0.0164405	0.089127	0.0686411
GOBP_POSITIVE_REGULATION_OF_ACROSOME_REACTION	10	-0.774092	-1.67076	0.0155862	0.0860089	0.0662397
GOBP_QUATERNARY_AMMONIUM_GROUP_TRANSPORT	11	-0.759994	-1.67755	0.0158273	0.0868857	0.0669149
GOMF_ARACHIDONIC_ACID_EPOXYGENASE_ACTIVITY	15	-0.707181	-1.68003	0.013105	0.0767907	0.0591404
GOMF_VOLTAGE_GATED_SODIUM_CHANNEL_ACTIVITY	23	-0.639295	-1.70054	0.00969967	0.0631973	0.0486713
GOMF_MECHANOSENSITIVE_ION_CHANNEL_ACTIVITY	12	-0.764066	-1.70549	0.00925878	0.0610137	0.0469897
GOMF_ARACHIDONIC_ACID_MONOOXYGENASE_ACTIVITY	19	-0.666055	-1.71118	0.00634742	0.0472224	0.0363683
GOMF_OXIDOREDUCTASE_ACTIVITY_ACTING_ON_PAIRED_DONORS_WITH_INCORPORATION_OR_REDUCTION_OF_MOLECULAR_OXYGEN_REDUCED_FLAVIN_OR_FLAVOPROTEIN_AS_ONE_DONOR_AND_INCORPORATION_OF_ONE_ATOM_OF_OXYGEN	33	-0.604514	-1.71626	0.00297485	0.0278176	0.0214237
GOBP_DRUG_TRANSMEMBRANE_TRANSPORT	10	-0.796786	-1.71974	0.00991861	0.0644253	0.0496171
GOBP_DRUG_CATABOLIC_PROCESS	23	-0.675334	-1.79641	0.00389694	0.0336463	0.0259127
GOBP_ACROSOME_REACTION	33	-0.636869	-1.80812	0.000950909	0.0114073	0.00878533
GOBP_REGULATION_OF_ACROSOME_REACTION	12	-0.812531	-1.81366	0.00163715	0.0176499	0.0135931
GOBP_PERISTALSIS	10	-0.851363	-1.83754	0.00129144	0.014531	0.0111911
GOMF_CALCIUM_DEPENDENT_CYSTEINE_TYPE_ENDOPEPTIDASE_ACTIVITY	13	-0.842906	-1.93473	0.000240221	0.00413078	0.00318132

## Sheet: SupTab.1C, GSEA.result_GSE32894
Supplementary Table S1C, Based on GSE32894 datasets, GO, KEGG, or HALLMARK enrichment analysis were compared between the high-risk and low-risk cohorts using the GSEA.
ID	setSize	enrichmentScore	NES	pvalue	p.adjust	qvalues		ID	setSize	enrichmentScore	NES	pvalue	p.adjust	qvalues		ID	setSize	enrichmentScore	NES	pvalue	p.adjust	qvalues
GOBP_ANTIMICROBIAL_HUMORAL_IMMUNE_RESPONSE_MEDIATED_BY_ANTIMICROBIAL_PEPTIDE	33	0.725405	2.53011	1.65102e-07	3.11445e-05	2.68836e-05		KEGG_OOCYTE_MEIOSIS	53	0.621511	2.38913	3.36987e-07	2.49588e-05	2.06189e-05		HALLMARK_E2F_TARGETS	136	0.710711	3.11116	1e-10	2.5e-09	1.42105e-09
GOBP_MITOTIC_SISTER_CHROMATID_SEGREGATION	90	0.587444	2.51586	1e-10	5.1675e-08	4.46053e-08		KEGG_CELL_CYCLE	74	0.59318	2.3798	3.96152e-09	6.2592e-07	5.17082e-07		HALLMARK_G2M_CHECKPOINT	118	0.679457	2.90536	1e-10	2.5e-09	1.42105e-09
GOBP_COLLAGEN_CATABOLIC_PROCESS	20	0.808089	2.48634	5.97048e-07	6.91556e-05	5.96943e-05		KEGG_DNA_REPLICATION	28	0.657738	2.12753	7.57322e-05	0.00199428	0.00164751		HALLMARK_INTERFERON_ALPHA_RESPONSE	45	0.667318	2.44247	1.93854e-07	2.42318e-06	1.37739e-06
GOBP_CELL_CYCLE_DNA_REPLICATION	42	0.664015	2.44038	6.18954e-07	6.91556e-05	5.96943e-05		KEGG_PROGESTERONE_MEDIATED_OOCYTE_MATURATION	41	0.582344	2.04363	4.54826e-05	0.00179656	0.00148417		HALLMARK_INTERFERON_GAMMA_RESPONSE	79	0.56765	2.31341	2.25374e-08	3.75623e-07	2.13512e-07
GOBP_REGULATION_OF_CHROMOSOME_SEGREGATION	52	0.626445	2.43508	1.86321e-07	3.11445e-05	2.68836e-05		KEGG_PRIMARY_IMMUNODEFICIENCY	13	0.71114	1.96726	0.00153288	0.0161464	0.0133388		HALLMARK_EPITHELIAL_MESENCHYMAL_TRANSITION	60	0.583944	2.27886	9.05279e-07	7.54399e-06	4.28816e-06
GOCC_CHROMOSOME_CENTROMERIC_REGION	101	0.562813	2.43062	5.93422e-10	2.23019e-07	1.92507e-07		KEGG_PROTEASOME	32	0.585956	1.95133	0.000489979	0.00860185	0.00710613		HALLMARK_INFLAMMATORY_RESPONSE	68	0.552515	2.19056	5.89961e-07	5.89961e-06	3.35346e-06
GOBP_METAPHASE_ANAPHASE_TRANSITION_OF_CELL_CYCLE	40	0.667366	2.42887	5.50614e-07	6.91556e-05	5.96943e-05		KEGG_INTESTINAL_IMMUNE_NETWORK_FOR_IGA_PRODUCTION	12	0.712086	1.91745	0.00454942	0.0359405	0.029691		HALLMARK_ALLOGRAFT_REJECTION	60	0.510195	1.99106	7.94029e-05	0.000496268	0.000282089
GOBP_REGULATION_OF_CHROMOSOME_SEPARATION	45	0.645832	2.42856	3.77162e-07	5.37651e-05	4.64094e-05		KEGG_VIBRIO_CHOLERAE_INFECTION	29	0.582168	1.91579	0.00113055	0.0148855	0.0122972		HALLMARK_SPERMATOGENESIS	49	0.514744	1.92044	0.000280911	0.00127687	0.000725799
GOBP_ANTIMICROBIAL_HUMORAL_RESPONSE	56	0.611906	2.41554	1.89515e-07	3.11445e-05	2.68836e-05		KEGG_CYTOKINE_CYTOKINE_RECEPTOR_INTERACTION	78	0.441752	1.77721	0.00021423	0.00481548	0.00397815		HALLMARK_MITOTIC_SPINDLE	113	0.423941	1.80657	1.58736e-05	0.000113383	6.44493e-05
GOBP_DNA_REPLICATION_INITIATION	24	0.746044	2.41355	4.25002e-06	0.000321771	0.000277749		KEGG_GAP_JUNCTION	37	0.514975	1.74308	0.00244188	0.0241135	0.0199206		HALLMARK_MTORC1_SIGNALING	137	0.361789	1.59905	0.000156211	0.000867841	0.000493299
GOCC_COLLAGEN_TRIMER	17	0.821803	2.40947	1.71877e-06	0.000161487	0.000139393		KEGG_PATHOGENIC_ESCHERICHIA_COLI_INFECTION	32	0.491219	1.63584	0.00856548	0.0560875	0.0463348		HALLMARK_COMPLEMENT	82	0.35173	1.4394	0.0104473	0.0326477	0.0185576
GOCC_CONDENSED_NUCLEAR_CHROMOSOME	37	0.672071	2.40546	1.98344e-06	0.000182212	0.000157283		KEGG_STEROID_BIOSYNTHESIS	12	0.604059	1.62656	0.036008	0.191903	0.158534		HALLMARK_COAGULATION	50	0.381751	1.41813	0.0422817	0.0919168	0.0522474
GOBP_REGULATION_OF_MITOTIC_SISTER_CHROMATID_SEGREGATION	29	0.704268	2.4053	2.61074e-06	0.000212723	0.00018362		KEGG_CHEMOKINE_SIGNALING_PATHWAY	64	0.395126	1.53572	0.0088746	0.0560875	0.0463348		HALLMARK_UNFOLDED_PROTEIN_RESPONSE	71	0.346632	1.38103	0.0341924	0.0777101	0.044172
GOBP_NUCLEAR_CHROMOSOME_SEGREGATION	130	0.546251	2.39884	1e-10	5.1675e-08	4.46053e-08		KEGG_MISMATCH_REPAIR	18	0.508926	1.51465	0.039327	0.200441	0.165587		HALLMARK_KRAS_SIGNALING_DN	70	0.341021	1.3492	0.0289241	0.0723103	0.0411027
GOBP_NEGATIVE_REGULATION_OF_METAPHASE_ANAPHASE_TRANSITION_OF_CELL_CYCLE	27	0.708981	2.38192	1.89777e-05	0.00110498	0.000953809		KEGG_MAPK_SIGNALING_PATHWAY	107	-0.436281	-1.4104	0.0159243	0.096771	0.079944		HALLMARK_XENOBIOTIC_METABOLISM	94	-0.425809	-1.35724	0.0333704	0.0777101	0.044172
GOBP_MEIOSIS_I_CELL_CYCLE_PROCESS	50	0.618367	2.37291	6.10429e-07	6.91556e-05	5.96943e-05		KEGG_GLUTATHIONE_METABOLISM	34	-0.513898	-1.41435	0.0468948	0.217923	0.18003		HALLMARK_OXIDATIVE_PHOSPHORYLATION	124	-0.429041	-1.40736	0.0199489	0.0524972	0.0298405
GOBP_NEGATIVE_REGULATION_OF_NUCLEAR_DIVISION	33	0.680171	2.37234	3.78699e-06	0.000295385	0.000254973		KEGG_FC_EPSILON_RI_SIGNALING_PATHWAY	38	-0.511402	-1.45762	0.041514	0.204976	0.169334		HALLMARK_MYOGENESIS	59	-0.490749	-1.46904	0.0198937	0.0524972	0.0298405
GOCC_KINETOCHORE	70	0.575735	2.36644	9.81486e-08	2.38674e-05	2.06021e-05		KEGG_ETHER_LIPID_METABOLISM	14	-0.652774	-1.51872	0.0451978	0.216402	0.178773		HALLMARK_P53_PATHWAY	102	-0.456591	-1.46965	0.00847619	0.028254	0.0160601
GOBP_NEGATIVE_REGULATION_OF_CHROMOSOME_ORGANIZATION	48	0.618374	2.36613	2.3264e-06	0.000196272	0.00016942		KEGG_ADIPOCYTOKINE_SIGNALING_PATHWAY	19	-0.613471	-1.52189	0.0364372	0.191903	0.158534		HALLMARK_UV_RESPONSE_DN	38	-0.542599	-1.52497	0.0168128	0.0494495	0.0281081
GOCC_CONDENSED_CHROMOSOME_CENTROMERIC_REGION	65	0.597423	2.35821	4.42554e-08	1.3068e-05	1.12801e-05		KEGG_DRUG_METABOLISM_CYTOCHROME_P450	35	-0.551428	-1.53106	0.0346952	0.191903	0.158534		HALLMARK_ADIPOGENESIS	98	-0.504428	-1.61742	0.00122777	0.00454752	0.0025849
GOBP_RESPONSE_TO_CHEMOKINE	30	0.684496	2.34951	1.66691e-05	0.000998698	0.000862065		KEGG_STARCH_AND_SUCROSE_METABOLISM	24	-0.595567	-1.54952	0.0306627	0.179434	0.148233		HALLMARK_FATTY_ACID_METABOLISM	82	-0.521656	-1.63825	0.0012733	0.00454752	0.0025849
GOCC_CHROMOSOMAL_REGION	166	0.504372	2.34887	1e-10	5.1675e-08	4.46053e-08		KEGG_TGF_BETA_SIGNALING_PATHWAY	27	-0.608531	-1.61353	0.00732716	0.0503344	0.0415821		HALLMARK_ESTROGEN_RESPONSE_EARLY	91	-0.52513	-1.66699	0.000731602	0.00304834	0.00173274
GOBP_CHROMOSOME_SEGREGATION	167	0.498329	2.34832	1e-10	5.1675e-08	4.46053e-08		KEGG_METABOLISM_OF_XENOBIOTICS_BY_CYTOCHROME_P450	39	-0.586139	-1.68516	0.00491733	0.0369971	0.0305639		HALLMARK_TGF_BETA_SIGNALING	27	-0.690143	-1.80235	0.000211493	0.00105747	0.000601086
GOBP_COLLAGEN_METABOLIC_PROCESS	38	0.655506	2.3446	2.25019e-06	0.000196272	0.00016942		KEGG_RETINOL_METABOLISM	28	-0.63421	-1.69994	0.00437253	0.0359405	0.029691
GOBP_SISTER_CHROMATID_SEGREGATION	110	0.540899	2.33594	3.91785e-10	1.61964e-07	1.39806e-07		KEGG_ALDOSTERONE_REGULATED_SODIUM_REABSORPTION	16	-0.711162	-1.70653	0.00641694	0.0460853	0.0380718
GOBP_CHROMOSOME_SEPARATION	55	0.596229	2.33553	7.62219e-07	8.07952e-05	6.97415e-05		KEGG_STEROID_HORMONE_BIOSYNTHESIS	26	-0.64869	-1.71766	0.00346906	0.0304507	0.0251558
GOCC_EXTERNAL_ENCAPSULATING_STRUCTURE	159	0.506132	2.33244	1e-10	5.1675e-08	4.46053e-08		KEGG_GLYCEROPHOSPHOLIPID_METABOLISM	34	-0.637473	-1.75446	0.00136624	0.015419	0.0127379
GOBP_RECOMBINATIONAL_REPAIR	59	0.586747	2.32162	5.86974e-07	6.91556e-05	5.96943e-05		KEGG_LINOLEIC_ACID_METABOLISM	14	-0.755649	-1.75807	0.00266424	0.0247617	0.0204561
GOBP_REGULATION_OF_NUCLEAR_DIVISION	68	0.577856	2.30408	1.87559e-07	3.11445e-05	2.68836e-05		KEGG_PPAR_SIGNALING_PATHWAY	31	-0.648877	-1.75828	0.00100741	0.0144701	0.0119539
GOCC_CONDENSED_CHROMOSOME	108	0.531598	2.28516	4.53289e-09	1.56158e-06	1.34794e-06		KEGG_FATTY_ACID_METABOLISM	18	-0.724303	-1.76796	0.00132521	0.015419	0.0127379
GOBP_REGULATION_OF_MITOTIC_NUCLEAR_DIVISION	63	0.576006	2.27075	8.12057e-07	8.39261e-05	7.2444e-05		KEGG_ALPHA_LINOLENIC_ACID_METABOLISM	10	-0.84239	-1.79759	0.000627203	0.00990982	0.00818666
GOBP_ANAPHASE_PROMOTING_COMPLEX_DEPENDENT_CATABOLIC_PROCESS	56	0.575146	2.27043	2.19292e-06	0.000196272	0.00016942		KEGG_VALINE_LEUCINE_AND_ISOLEUCINE_DEGRADATION	22	-0.74212	-1.88719	0.000243822	0.00481548	0.00397815
GOBP_MITOTIC_NUCLEAR_DIVISION	149	0.507425	2.2684	1e-10	5.1675e-08	4.46053e-08		KEGG_RIBOSOME	47	-0.645859	-1.89089	6.1246e-05	0.00193537	0.00159884
GOBP_DNA_DEPENDENT_DNA_REPLICATION	88	0.525562	2.23306	1.09695e-07	2.51933e-05	2.17466e-05		KEGG_ARACHIDONIC_ACID_METABOLISM	26	-0.807051	-2.13698	4.73901e-07	2.49588e-05	2.06189e-05
GOBP_MAINTENANCE_OF_LOCATION_IN_CELL	82	0.532857	2.23179	1.95877e-07	3.11445e-05	2.68836e-05
GOBP_ORGANELLE_FISSION	216	0.457853	2.20129	1e-10	5.1675e-08	4.46053e-08
GOBP_MONOCYTE_CHEMOTAXIS	19	0.728836	2.20078	0.00018422	0.00705154	0.00608681
GOBP_COLLAGEN_FIBRIL_ORGANIZATION	15	0.775377	2.19673	0.000244948	0.00872945	0.00753516
GOBP_RESPONSE_TO_TYPE_I_INTERFERON	47	0.574717	2.19527	2.97306e-05	0.00159618	0.00137781
GOBP_MEIOTIC_CELL_CYCLE_PROCESS	77	0.528429	2.17434	6.93286e-07	7.54222e-05	6.51036e-05
GOBP_MEIOTIC_CHROMOSOME_SEGREGATION	32	0.62105	2.14324	0.000189994	0.00720581	0.00621997
GOBP_MEIOTIC_CELL_CYCLE	101	0.494509	2.13563	5.72149e-07	6.91556e-05	5.96943e-05
GOBP_CELL_CYCLE_PHASE_TRANSITION	307	0.416688	2.09641	1e-10	5.1675e-08	4.46053e-08
GOCC_SPINDLE_MICROTUBULE	25	0.639857	2.09611	0.000789217	0.0196544	0.0169654
GOBP_DNA_REPLICATION_INDEPENDENT_NUCLEOSOME_ORGANIZATION	22	0.65363	2.08161	0.000631344	0.0173998	0.0150193
GOBP_EXTRACELLULAR_MATRIX_DISASSEMBLY	30	0.605279	2.0776	0.00072129	0.0187535	0.0161878
GOBP_DNA_STRAND_ELONGATION_INVOLVED_IN_DNA_REPLICATION	14	0.759711	2.07623	0.000602192	0.0170511	0.0147183
GOCC_SPINDLE_POLE	75	0.50559	2.07182	8.05737e-06	0.000546052	0.000471346
GOBP_ACID_SECRETION	15	0.730158	2.06862	0.00142458	0.0302012	0.0260693
GOBP_CHROMOSOME_ORGANIZATION_INVOLVED_IN_MEIOTIC_CELL_CYCLE	22	0.648973	2.06678	0.000680861	0.0182771	0.0157766
GOBP_HISTONE_PHOSPHORYLATION	18	0.695439	2.05991	0.000549593	0.0158882	0.0137145
GOBP_DNA_PACKAGING	75	0.502431	2.05888	9.96066e-06	0.000643396	0.000555372
GOBP_HUMORAL_IMMUNE_RESPONSE	90	0.480442	2.0576	1.66253e-06	0.000160728	0.000138739
GOBP_ATTACHMENT_OF_SPINDLE_MICROTUBULES_TO_KINETOCHORE	20	0.664607	2.04487	0.000626487	0.0173819	0.0150038
GOBP_REGULATION_OF_UBIQUITIN_PROTEIN_LIGASE_ACTIVITY	11	0.799608	2.04416	0.00054637	0.0158882	0.0137145
GOCC_SPINDLE_MIDZONE	19	0.675215	2.03887	0.00152876	0.0314422	0.0271405
GOMF_SINGLE_STRANDED_DNA_HELICASE_ACTIVITY	15	0.71861	2.0359	0.00218622	0.0385438	0.0332706
GOMF_CARBOXYPEPTIDASE_ACTIVITY	10	0.820127	2.02993	0.000451957	0.0139432	0.0120356
GOBP_CHRONIC_INFLAMMATORY_RESPONSE	11	0.793315	2.02807	0.000695275	0.0185437	0.0160067
GOBP_FEMALE_MEIOTIC_NUCLEAR_DIVISION	14	0.741163	2.02554	0.00115436	0.0262434	0.022653
GOBP_DNA_RECOMBINATION	122	0.469401	2.01371	2.36069e-07	3.61448e-05	3.11998e-05
GOBP_DNA_SYNTHESIS_INVOLVED_IN_DNA_REPAIR	28	0.59411	2.01014	0.00141656	0.0301858	0.026056
GOCC_NUCLEAR_CHROMOSOME	114	0.463516	2.0056	4.36225e-07	6.01118e-05	5.18878e-05
GOCC_CORNIFIED_ENVELOPE	34	0.567557	2.00492	0.000637146	0.0174435	0.015057
GOBP_KINETOCHORE_ORGANIZATION	12	0.754999	1.99903	0.00164921	0.0326943	0.0282213
GOBP_REGULATION_OF_HETEROTYPIC_CELL_CELL_ADHESION	11	0.781518	1.99791	0.00104615	0.0247131	0.0213321
GOCC_COLLAGEN_CONTAINING_EXTRACELLULAR_MATRIX	117	0.457356	1.99667	8.56026e-07	8.63125e-05	7.45039e-05
GOMF_CYTOKINE_BINDING	32	0.578402	1.99606	0.000767499	0.0193466	0.0166997
GOBP_ANTIGEN_PROCESSING_AND_PRESENTATION_OF_EXOGENOUS_PEPTIDE_ANTIGEN_VIA_MHC_CLASS_I	44	0.533848	1.9903	0.000503408	0.0151245	0.0130553
GOBP_NEUROPEPTIDE_SIGNALING_PATHWAY	26	0.599855	1.98375	0.00172148	0.0335942	0.0289982
GOBP_HOMOLOGOUS_CHROMOSOME_SEGREGATION	15	0.699496	1.98175	0.00399716	0.056205	0.0485155
GOBP_CENTROMERE_COMPLEX_ASSEMBLY	22	0.620907	1.9774	0.00178361	0.0342951	0.0296032
GOBP_REGULATION_OF_DNA_DEPENDENT_DNA_REPLICATION	30	0.576015	1.97715	0.00183752	0.035006	0.0302168
GOBP_TRANSLESION_SYNTHESIS	24	0.610541	1.97518	0.00140819	0.0301629	0.0260363
GOCC_NUCLEAR_UBIQUITIN_LIGASE_COMPLEX	21	0.629305	1.97329	0.00283463	0.0466868	0.0402995
GOBP_CELL_CYCLE_G2_M_PHASE_TRANSITION	143	0.444105	1.97299	1.46735e-07	3.03301e-05	2.61806e-05
GOBP_RESPONSE_TO_AMYLOID_BETA	18	0.665328	1.97072	0.00150195	0.0312013	0.0269326
GOBP_NUCLEOSOME_ASSEMBLY	33	0.564926	1.97038	0.000764327	0.0193466	0.0166997
GOCC_CONDENSED_NUCLEAR_CHROMOSOME_KINETOCHORE	11	0.769754	1.96784	0.00150189	0.0312013	0.0269326
GOCC_MITOTIC_SPINDLE_POLE	15	0.693433	1.96458	0.00462082	0.0604509	0.0521805
GOCC_MITOTIC_SPINDLE	74	0.477462	1.95928	4.50044e-05	0.00231624	0.00199935
GOBP_OOCYTE_MATURATION	11	0.766386	1.95923	0.00171085	0.0335942	0.0289982
GOBP_HISTONE_EXCHANGE	23	0.605093	1.94588	0.00204675	0.0372742	0.0321747
GOBP_MODULATION_OF_PROCESS_OF_OTHER_ORGANISM	55	0.496195	1.94368	0.000267921	0.00916447	0.00791067
GOCC_ANAPHASE_PROMOTING_COMPLEX	12	0.733296	1.94157	0.00357571	0.0531728	0.0458981
GOBP_SEQUESTERING_OF_CALCIUM_ION	44	0.520654	1.94111	0.000989427	0.0239198	0.0206473
GOBP_REGULATION_OF_CYCLASE_ACTIVITY	18	0.655219	1.94077	0.00183681	0.035006	0.0302168
GOBP_PROTEIN_LOCALIZATION_TO_CHROMOSOME_CENTROMERIC_REGION	13	0.719651	1.93952	0.00375558	0.0548495	0.0473455
GOBP_CHROMOSOME_CONDENSATION	21	0.618043	1.93797	0.00380905	0.0548495	0.0473455
GOBP_DEFENSE_RESPONSE_TO_BACTERIUM	82	0.462513	1.93717	1.94314e-05	0.00111184	0.000959729
GOBP_POSTREPLICATION_REPAIR	30	0.564196	1.93658	0.00272814	0.0454763	0.0392547
GOBP_TELOMERE_MAINTENANCE_VIA_SEMI_CONSERVATIVE_REPLICATION	21	0.617204	1.93534	0.00380905	0.0548495	0.0473455
GOMF_3_5_DNA_HELICASE_ACTIVITY	11	0.752652	1.92412	0.00270364	0.0452849	0.0390894
GOBP_B_CELL_ACTIVATION_INVOLVED_IN_IMMUNE_RESPONSE	23	0.597605	1.9218	0.00262185	0.0446039	0.0385016
GOMF_CYTOKINE_RECEPTOR_ACTIVITY	21	0.612803	1.92154	0.00465549	0.0605586	0.0522735
GOBP_PEPTIDE_CROSS_LINKING	17	0.653712	1.91664	0.00301016	0.0480464	0.0414731
GOMF_DNA_REPLICATION_ORIGIN_BINDING	13	0.710637	1.91522	0.00440401	0.0593114	0.0511969
GOBP_SPINDLE_ORGANIZATION	95	0.445408	1.91481	2.43755e-05	0.0013259	0.0011445
GOBP_OOGENESIS	24	0.591053	1.91213	0.00217047	0.0385438	0.0332706
GOMF_ANTIGEN_BINDING	14	0.699009	1.91034	0.00511535	0.0649292	0.0560461
GOBP_MICROTUBULE_CYTOSKELETON_ORGANIZATION_INVOLVED_IN_MITOSIS	77	0.464034	1.90937	5.24144e-05	0.00257954	0.00222663
GOBP_ANOIKIS	13	0.708358	1.90908	0.00445805	0.0594502	0.0513167
GOBP_NEUROINFLAMMATORY_RESPONSE	10	0.7711	1.90858	0.00266634	0.0451748	0.0389943
GOCC_LUMENAL_SIDE_OF_MEMBRANE	13	0.708107	1.9084	0.00451208	0.0598535	0.0516648
GOMF_GLUTAMATE_RECEPTOR_BINDING	16	0.664296	1.90784	0.00298183	0.0477786	0.0412419
GOBP_REGULATION_OF_CYTOKINESIS	47	0.498177	1.90291	0.00108915	0.0255043	0.0220151
GOBP_CYTOKINE_MEDIATED_SIGNALING_PATHWAY	317	0.382825	1.9025	1.75332e-10	8.05357e-08	6.95175e-08
GOBP_REGULATION_OF_DOUBLE_STRAND_BREAK_REPAIR_VIA_HOMOLOGOUS_RECOMBINATION	20	0.617782	1.9008	0.00275359	0.0457162	0.0394617
GOBP_NEGATIVE_REGULATION_OF_CYSTEINE_TYPE_ENDOPEPTIDASE_ACTIVITY	33	0.544586	1.89944	0.00138541	0.0298297	0.0257486
GOBP_DNA_STRAND_ELONGATION	17	0.64723	1.89763	0.00340894	0.0516212	0.0445588
GOBP_CHROMATIN_REMODELING_AT_CENTROMERE	18	0.639903	1.89541	0.00279513	0.0462202	0.0398968
GOBP_OOCYTE_DIFFERENTIATION	15	0.668376	1.89358	0.00848961	0.091396	0.078892
GOBP_CHROMOSOME_LOCALIZATION	43	0.510987	1.89242	0.00111196	0.0258249	0.0222917
GOCC_SPINDLE	174	0.404179	1.88572	5.48934e-07	6.91556e-05	5.96943e-05
GOBP_PENTOSE_METABOLIC_PROCESS	11	0.737497	1.88538	0.00375357	0.0548495	0.0473455
GOBP_NEGATIVE_REGULATION_OF_CELL_CYCLE_G2_M_PHASE_TRANSITION	59	0.476337	1.88475	0.000410921	0.0128693	0.0111086
GOBP_GRANULOCYTE_MIGRATION	51	0.487501	1.88408	0.000464778	0.0142325	0.0122854
GOBP_REGULATION_OF_CELL_CYCLE_G2_M_PHASE_TRANSITION	118	0.435511	1.88109	4.85002e-06	0.000358036	0.000309052
GOBP_POSITIVE_REGULATION_OF_IMMUNOGLOBULIN_PRODUCTION	12	0.709823	1.87942	0.00718673	0.0809535	0.0698782
GOBP_NEGATIVE_REGULATION_OF_RESPONSE_TO_WOUNDING	39	0.521518	1.87909	0.00204294	0.0372742	0.0321747
GOBP_MAINTENANCE_OF_LOCATION	121	0.437443	1.87839	6.47971e-06	0.000446452	0.000385372
GOBP_FIBRINOLYSIS	14	0.685077	1.87226	0.00789555	0.0863498	0.0745361
GOBP_LEUKOCYTE_HOMEOSTASIS	31	0.54032	1.87152	0.00358183	0.0531728	0.0458981
GOBP_GRANULOCYTE_CHEMOTAXIS	44	0.501615	1.87013	0.00210098	0.0377628	0.0325964
GOBP_REGULATION_OF_DNA_RECOMBINATION	37	0.522157	1.86889	0.00158706	0.0321614	0.0277613
GOBP_REGULATION_OF_MEIOTIC_CELL_CYCLE	18	0.630517	1.86761	0.00394857	0.056205	0.0485155
GOBP_PHAGOSOME_MATURATION	21	0.595378	1.86691	0.00765573	0.0850231	0.0733909
GOBP_LEUKOCYTE_MIGRATION	166	0.400713	1.86613	2.27936e-06	0.000196272	0.00016942
GOBP_METAPHASE_PLATE_CONGRESSION	37	0.520783	1.86397	0.0016291	0.0326928	0.02822
GOBP_REGULATION_OF_CHROMOSOME_ORGANIZATION	135	0.423833	1.86317	5.05826e-06	0.000366857	0.000316667
GOBP_REGULATION_OF_IMMUNOGLOBULIN_PRODUCTION	23	0.57889	1.86162	0.00438568	0.0593114	0.0511969
GOBP_MITOTIC_DNA_REPLICATION	10	0.751609	1.86034	0.00440865	0.0593114	0.0511969
GOBP_DNA_UNWINDING_INVOLVED_IN_DNA_REPLICATION	12	0.701574	1.85758	0.0084457	0.0911606	0.0786888
GOBP_CEREBELLAR_CORTEX_DEVELOPMENT	15	0.65488	1.85535	0.0112245	0.109439	0.0944662
GOBP_NEGATIVE_REGULATION_OF_VIRAL_GENOME_REPLICATION	28	0.548309	1.85518	0.00485859	0.0625714	0.0540109
GOBP_REGULATION_OF_TRANSCRIPTION_INVOLVED_IN_G1_S_TRANSITION_OF_MITOTIC_CELL_CYCLE	17	0.632716	1.85508	0.00500589	0.0642682	0.0554756
GOBP_REGULATION_OF_MITOTIC_CELL_CYCLE	285	0.373956	1.84907	1.18572e-08	3.77058e-06	3.25472e-06
GOBP_IRON_ION_TRANSPORT	34	0.523138	1.84801	0.00291198	0.0473941	0.0409101
GOBP_MITOTIC_SPINDLE_ORGANIZATION	65	0.466408	1.84105	0.000268239	0.00916447	0.00791067
GOBP_HOMOLOGOUS_RECOMBINATION	25	0.561682	1.84001	0.00633846	0.07423	0.0640745
GOCC_AZUROPHIL_GRANULE_LUMEN	55	0.469219	1.83801	0.00113477	0.0262074	0.0226219
GOBP_REGULATION_OF_UBIQUITIN_PROTEIN_TRANSFERASE_ACTIVITY	26	0.55497	1.83532	0.00603629	0.0716904	0.0618824
GOBP_MITOTIC_CHROMOSOME_CONDENSATION	11	0.717418	1.83404	0.00670012	0.0770226	0.066485
GOBP_CALCIUM_ION_TRANSPORT_INTO_CYTOSOL	50	0.4778	1.8335	0.0016529	0.0326943	0.0282213
GOBP_SCF_DEPENDENT_PROTEASOMAL_UBIQUITIN_DEPENDENT_PROTEIN_CATABOLIC_PROCESS	51	0.474379	1.83336	0.00080876	0.0200205	0.0172814
GOBP_NEGATIVE_REGULATION_OF_MITOTIC_CELL_CYCLE	157	0.397333	1.83007	3.51058e-06	0.000279091	0.000240908
GOMF_METALLOENDOPEPTIDASE_ACTIVITY	45	0.48493	1.82351	0.00173062	0.0335942	0.0289982
GOCC_KINESIN_COMPLEX	21	0.580813	1.82123	0.0118434	0.112812	0.0973783
GOBP_PROTEASOMAL_UBIQUITIN_INDEPENDENT_PROTEIN_CATABOLIC_PROCESS	14	0.665559	1.81892	0.0131292	0.120566	0.104071
GOMF_EXTRACELLULAR_MATRIX_STRUCTURAL_CONSTITUENT	40	0.49902	1.81618	0.0027057	0.0452849	0.0390894
GOBP_REGULATION_OF_RELEASE_OF_SEQUESTERED_CALCIUM_ION_INTO_CYTOSOL	26	0.548913	1.81529	0.00709528	0.0805651	0.0695429
GOCC_AZUROPHIL_GRANULE	90	0.423043	1.81177	8.62287e-05	0.00387467	0.00334457
GOBP_TOLERANCE_INDUCTION	10	0.73192	1.81161	0.00769357	0.0850231	0.0733909
GOBP_NEGATIVE_REGULATION_OF_PEPTIDASE_ACTIVITY	90	0.422006	1.80733	9.17918e-05	0.00403688	0.00348459
GOBP_REGULATION_OF_LYASE_ACTIVITY	18	0.609505	1.80537	0.00664575	0.0767417	0.0662425
GOBP_REGULATION_OF_ADENYLATE_CYCLASE_ACTIVITY	10	0.728616	1.80343	0.00864862	0.0928659	0.0801608
GOBP_HOMOLOGOUS_CHROMOSOME_PAIRING_AT_MEIOSIS	11	0.704972	1.80223	0.00975997	0.100478	0.086731
GOBP_DNA_REPLICATION	144	0.404158	1.80211	5.64307e-06	0.000395398	0.000341303
GOBP_REGULATION_OF_CALCIUM_ION_TRANSPORT_INTO_CYTOSOL	30	0.524594	1.80065	0.00832173	0.0900577	0.0777367
GOBP_CENTROSOME_SEPARATION	10	0.727174	1.79986	0.00886085	0.0941664	0.0812834
GOMF_MICROTUBULE_BINDING	103	0.416882	1.79874	7.53346e-05	0.00346037	0.00298695
GOBP_REGULATION_OF_CELL_CYCLE_PHASE_TRANSITION	228	0.380203	1.79852	2.47039e-07	3.64736e-05	3.14836e-05
GOBP_ANTERIOR_POSTERIOR_AXIS_SPECIFICATION	16	0.62572	1.79705	0.00773067	0.0850231	0.0733909
GOBP_REGULATION_OF_ATTACHMENT_OF_SPINDLE_MICROTUBULES_TO_KINETOCHORE	10	0.725427	1.79553	0.00907308	0.0953218	0.0822807
GOBP_MYELOID_LEUKOCYTE_MIGRATION	68	0.45024	1.79524	0.000614683	0.0171696	0.0148206
GOMF_MICROTUBULE_MOTOR_ACTIVITY	27	0.534334	1.79517	0.010157	0.102667	0.0886211
GOBP_CELLULAR_TRANSITION_METAL_ION_HOMEOSTASIS	46	0.474668	1.79244	0.00525813	0.0662717	0.0572049
GOBP_REGULATION_OF_SISTER_CHROMATID_COHESION	12	0.676657	1.79161	0.0138118	0.124126	0.107145
GOBP_LYMPHOCYTE_HOMEOSTASIS	25	0.545933	1.78842	0.00884114	0.0941664	0.0812834
GOMF_CHEMOKINE_RECEPTOR_BINDING	25	0.545785	1.78794	0.00898037	0.0949484	0.0819584
GOBP_POSITIVE_REGULATION_OF_CELL_CYCLE_PHASE_TRANSITION	46	0.47316	1.78674	0.0058165	0.0698995	0.0603364
GOBP_ENDODERMAL_CELL_DIFFERENTIATION	19	0.590107	1.78188	0.0144289	0.128277	0.110727
GOBP_INNATE_IMMUNE_RESPONSE_ACTIVATING_SIGNAL_TRANSDUCTION	56	0.45018	1.77712	0.00134239	0.0293844	0.0253643
GOCC_DNA_PACKAGING_COMPLEX	11	0.694543	1.77557	0.012194	0.115516	0.099712
GOBP_PROTEIN_LOCALIZATION_TO_CHROMOSOME	48	0.462438	1.76946	0.00437352	0.0593114	0.0511969
GOBP_VIRAL_GENOME_REPLICATION	56	0.44812	1.76898	0.00136846	0.0296189	0.0255667
GOBP_NEGATIVE_REGULATION_OF_VIRAL_PROCESS	41	0.481343	1.76658	0.00425022	0.0583734	0.0503873
GOBP_MODULATION_BY_HOST_OF_VIRAL_PROCESS	11	0.690702	1.76575	0.0130423	0.12035	0.103885
GOBP_CYTOSOLIC_CALCIUM_ION_TRANSPORT	53	0.451558	1.76428	0.00340601	0.0516212	0.0445588
GOBP_NEGATIVE_REGULATION_OF_WOUND_HEALING	31	0.508203	1.76028	0.00802186	0.0874996	0.0755286
GOBP_CELLULAR_IRON_ION_HOMEOSTASIS	26	0.531957	1.75921	0.0114227	0.110552	0.0954269
GOBP_IMMUNOGLOBULIN_PRODUCTION	41	0.478672	1.75678	0.00451724	0.0598535	0.0516648
GOMF_GLYCOSAMINOGLYCAN_BINDING	56	0.444884	1.75621	0.00147272	0.0309047	0.0266765
GOMF_CYCLIN_DEPENDENT_PROTEIN_SERINE_THREONINE_KINASE_REGULATOR_ACTIVITY	25	0.535922	1.75563	0.0110688	0.108849	0.0939572
GOBP_SPINDLE_ASSEMBLY	57	0.443229	1.75333	0.00219105	0.0385438	0.0332706
GOBP_POSITIVE_REGULATION_OF_CELL_CYCLE_PROCESS	139	0.396761	1.75083	9.41635e-06	0.000617892	0.000533357
GOBP_SISTER_CHROMATID_COHESION	27	0.520676	1.74928	0.0133354	0.120652	0.104145
GOBP_NEGATIVE_REGULATION_OF_COAGULATION	25	0.533799	1.74867	0.011208	0.109439	0.0944662
GOBP_POSITIVE_REGULATION_OF_STEROL_TRANSPORT	12	0.660178	1.74797	0.0184509	0.150446	0.129863
GOBP_CEREBELLAR_CORTEX_MORPHOGENESIS	11	0.68303	1.74613	0.0136785	0.123196	0.106341
GOCC_CYCLIN_DEPENDENT_PROTEIN_KINASE_HOLOENZYME_COMPLEX	22	0.547778	1.7445	0.0116492	0.111219	0.0960032
GOBP_DNA_CONFORMATION_CHANGE	138	0.394478	1.74286	1.96334e-05	0.00111184	0.000959729
GOMF_CCR_CHEMOKINE_RECEPTOR_BINDING	12	0.657575	1.74108	0.0195052	0.155066	0.133851
GOBP_ADENYLATE_CYCLASE_MODULATING_G_PROTEIN_COUPLED_RECEPTOR_SIGNALING_PATHWAY	37	0.485	1.7359	0.00539214	0.0671418	0.0579561
GOBP_RESPONSE_TO_INTERLEUKIN_1	83	0.409382	1.72937	0.000522776	0.0153274	0.0132304
GOBP_TRANSITION_METAL_ION_HOMEOSTASIS	52	0.444843	1.72917	0.00306461	0.0485406	0.0418997
GOMF_UBIQUITIN_PROTEIN_TRANSFERASE_REGULATOR_ACTIVITY	10	0.697905	1.72741	0.0169561	0.141149	0.121838
GOBP_REGULATION_OF_CELL_CYCLE_CHECKPOINT	16	0.600788	1.72545	0.0143332	0.127978	0.110469
GOBP_MITOTIC_METAPHASE_PLATE_CONGRESSION	30	0.502607	1.72518	0.0164243	0.139239	0.120189
GOBP_NEUTROPHIL_MIGRATION	45	0.458331	1.72349	0.004584	0.0603512	0.0520944
GOCC_ROUGH_ENDOPLASMIC_RETICULUM	37	0.480853	1.72106	0.00632619	0.07423	0.0640745
GOCC_MICROTUBULE	168	0.365959	1.7157	4.53834e-05	0.00231624	0.00199935
GOCC_ENDOCYTIC_VESICLE_LUMEN	10	0.692767	1.7147	0.0201553	0.158709	0.136995
GOBP_ADENYLATE_CYCLASE_ACTIVATING_G_PROTEIN_COUPLED_RECEPTOR_SIGNALING_PATHWAY	26	0.517688	1.71202	0.0169692	0.141149	0.121838
GOMF_CHEMOKINE_ACTIVITY	19	0.56693	1.71189	0.0217105	0.168389	0.145351
GOCC_SPECIFIC_GRANULE_LUMEN	28	0.50579	1.71132	0.0158469	0.135634	0.117077
GOCC_CHLORIDE_CHANNEL_COMPLEX	11	0.668007	1.70773	0.0177077	0.145824	0.125874
GOBP_POSITIVE_REGULATION_OF_CYTOKINESIS	18	0.575653	1.7051	0.0167287	0.140704	0.121454
GOBP_NEGATIVE_REGULATION_OF_CELL_CYCLE_PROCESS	174	0.365153	1.70364	2.28981e-05	0.00126214	0.00108947
GOCC_PROTEASOME_CORE_COMPLEX	13	0.631811	1.70278	0.0225949	0.171076	0.14767
GOCC_INTRINSIC_COMPONENT_OF_PRESYNAPTIC_MEMBRANE	23	0.528362	1.69912	0.0131878	0.120566	0.104071
GOMF_HEPARIN_BINDING	39	0.471266	1.69802	0.0106191	0.105857	0.0913746
GOBP_POSITIVE_REGULATION_OF_DNA_RECOMBINATION	16	0.590865	1.69695	0.0172239	0.142979	0.123418
GOBP_PROTEIN_LIPID_COMPLEX_ASSEMBLY	14	0.619599	1.69332	0.0300593	0.207801	0.179371
GOBP_HOMEOSTASIS_OF_NUMBER_OF_CELLS_WITHIN_A_TISSUE	11	0.662344	1.69325	0.0189801	0.152062	0.131258
GOBP_NEUTROPHIL_CHEMOTAXIS	38	0.472393	1.68965	0.00762034	0.0849968	0.0733683
GOBP_FOLIC_ACID_CONTAINING_COMPOUND_METABOLIC_PROCESS	15	0.595771	1.68789	0.0269295	0.19294	0.166544
GOBP_ANTIGEN_PROCESSING_AND_PRESENTATION_OF_PEPTIDE_ANTIGEN	94	0.396137	1.68742	0.000592139	0.0168821	0.0145724
GOBP_INNATE_IMMUNE_RESPONSE	319	0.34169	1.68643	1.88342e-07	3.11445e-05	2.68836e-05
GOBP_IRE1_MEDIATED_UNFOLDED_PROTEIN_RESPONSE	41	0.459162	1.68517	0.00925888	0.0966571	0.0834333
GOBP_NEGATIVE_REGULATION_OF_CELL_CYCLE_PHASE_TRANSITION	135	0.381536	1.67723	0.000128151	0.00524532	0.0045277
GOBP_NEGATIVE_REGULATION_OF_CELL_SUBSTRATE_ADHESION	20	0.544422	1.67509	0.0169291	0.141149	0.121838
GOBP_CYTOKINESIS	83	0.395392	1.67027	0.00115158	0.0262434	0.022653
GOMF_DNA_HELICASE_ACTIVITY	43	0.450598	1.66877	0.00977067	0.100478	0.086731
GOBP_SOMATIC_DIVERSIFICATION_OF_IMMUNOGLOBULINS	28	0.492932	1.66782	0.0248605	0.183524	0.158416
GOBP_MITOTIC_CELL_CYCLE_CHECKPOINT	93	0.388895	1.66659	0.000772848	0.0193634	0.0167142
GOBP_ANTIBACTERIAL_HUMORAL_RESPONSE	25	0.508459	1.66566	0.0166503	0.140474	0.121256
GOBP_PROTEIN_LOCALIZATION_TO_MICROTUBULE_ORGANIZING_CENTER	16	0.579336	1.66384	0.0218008	0.168578	0.145515
GOBP_PYRIMIDINE_CONTAINING_COMPOUND_BIOSYNTHETIC_PROCESS	19	0.550949	1.66364	0.0260256	0.188424	0.162645
GOBP_ANTIGEN_PROCESSING_AND_PRESENTATION_OF_PEPTIDE_ANTIGEN_VIA_MHC_CLASS_I	54	0.422073	1.66307	0.00647566	0.0754095	0.0650926
GOCC_PROTEASOME_ACCESSORY_COMPLEX	19	0.550695	1.66287	0.0262953	0.189712	0.163757
GOBP_POSITIVE_REGULATION_OF_CHEMOKINE_PRODUCTION	18	0.560625	1.66059	0.0221752	0.16945	0.146267
GOBP_POSITIVE_REGULATION_OF_LIPID_LOCALIZATION	43	0.448313	1.66031	0.0108873	0.107933	0.0931665
GOCC_SYNAPTONEMAL_STRUCTURE	15	0.585774	1.65956	0.0310724	0.211969	0.182969
GOCC_PERICENTRIC_HETEROCHROMATIN	12	0.625633	1.65651	0.0336935	0.222862	0.192372
GOBP_HISTAMINE_TRANSPORT	10	0.6682	1.65389	0.0285069	0.199742	0.172415
GOBP_ASTROCYTE_DEVELOPMENT	11	0.646913	1.6538	0.0253609	0.18589	0.160458
GOBP_MODULATION_OF_PROCESS_OF_OTHER_ORGANISM_INVOLVED_IN_SYMBIOTIC_INTERACTION	46	0.437897	1.65358	0.0144961	0.128335	0.110778
GOBP_DOUBLE_STRAND_BREAK_REPAIR	122	0.385255	1.65273	0.000192946	0.00724254	0.00625168
GOBP_T_CELL_CHEMOTAXIS	11	0.646359	1.65239	0.0253609	0.18589	0.160458
GOBP_PLASMA_LIPOPROTEIN_PARTICLE_CLEARANCE	28	0.488008	1.65116	0.0271866	0.194109	0.167553
GOBP_ERROR_PRONE_TRANSLESION_SYNTHESIS	13	0.61229	1.65017	0.0313694	0.213061	0.183912
GOBP_POSITIVE_REGULATION_OF_B_CELL_MEDIATED_IMMUNITY	11	0.644566	1.6478	0.0257872	0.187683	0.162006
GOBP_POSITIVE_REGULATION_OF_UBIQUITIN_PROTEIN_TRANSFERASE_ACTIVITY	17	0.561867	1.64736	0.0276776	0.196596	0.1697
GOBP_PROSTAGLANDIN_TRANSPORT	10	0.665314	1.64675	0.0302216	0.208227	0.179739
GOBP_CELLULAR_ION_HOMEOSTASIS	223	0.345422	1.64502	1.34029e-05	0.000826977	0.000713837
GOCC_INTRINSIC_COMPONENT_OF_SYNAPTIC_MEMBRANE	40	0.450855	1.64088	0.0149044	0.130951	0.113035
GOBP_NUCLEOSOME_ORGANIZATION	51	0.424405	1.64023	0.00554838	0.067861	0.0585768
GOBP_INTERLEUKIN_1_MEDIATED_SIGNALING_PATHWAY	57	0.414277	1.6388	0.00657356	0.0763345	0.0658911
GOBP_ANTIGEN_PROCESSING_AND_PRESENTATION	109	0.378919	1.63781	0.000432383	0.0134396	0.0116009
GOBP_PHAGOSOME_ACIDIFICATION	14	0.597577	1.63313	0.0433677	0.261296	0.225547
GOMF_TUBULIN_BINDING	146	0.364796	1.63241	7.40632e-05	0.00344019	0.00296953
GOCC_ENDOPEPTIDASE_COMPLEX	51	0.422342	1.63225	0.00595559	0.0709522	0.0612451
GOBP_RETROGRADE_VESICLE_MEDIATED_TRANSPORT_GOLGI_TO_ENDOPLASMIC_RETICULUM	55	0.416321	1.6308	0.00772214	0.0850231	0.0733909
GOBP_REGULATION_OF_VIRAL_GENOME_REPLICATION	42	0.443233	1.62896	0.0203182	0.159687	0.13784
GOBP_ERROR_FREE_TRANSLESION_SYNTHESIS	15	0.574187	1.62674	0.0416599	0.255143	0.220237
GOBP_CARTILAGE_DEVELOPMENT_INVOLVED_IN_ENDOCHONDRAL_BONE_MORPHOGENESIS	10	0.655202	1.62172	0.0370803	0.237659	0.205144
GOBP_POSITIVE_REGULATION_OF_MONONUCLEAR_CELL_MIGRATION	25	0.494633	1.62037	0.0247654	0.183149	0.158092
GOBP_CELL_CYCLE_CHECKPOINT	118	0.375009	1.61977	0.000330195	0.0108335	0.00935138
GOBP_DIVALENT_INORGANIC_CATION_HOMEOSTASIS	156	0.354775	1.61927	0.000114005	0.00480917	0.00415122
GOBP_REGULATION_OF_B_CELL_ACTIVATION	47	0.423516	1.61772	0.0114456	0.110552	0.0954269
GOCC_VACUOLAR_LUMEN	81	0.386842	1.61613	0.00546686	0.0671562	0.0579684
GOBP_CELL_CYCLE_G1_S_PHASE_TRANSITION	126	0.376288	1.61612	0.000281472	0.00938392	0.00810009
GOBP_GLYCINE_METABOLIC_PROCESS	10	0.651127	1.61163	0.041367	0.254052	0.219294
GOBP_DEFENSE_RESPONSE_TO_GRAM_NEGATIVE_BACTERIUM	27	0.479482	1.61088	0.0343317	0.22564	0.194769
GOBP_REGULATION_OF_LONG_TERM_SYNAPTIC_POTENTIATION	15	0.56856	1.61079	0.0462631	0.265645	0.229302
GOBP_VENTRAL_SPINAL_CORD_DEVELOPMENT	12	0.608318	1.61066	0.0464245	0.265816	0.229449
GOBP_SOMATIC_DIVERSIFICATION_OF_IMMUNE_RECEPTORS	31	0.464551	1.60908	0.0266704	0.191416	0.165228
GOBP_REGULATION_OF_CYTOSOLIC_CALCIUM_ION_CONCENTRATION	93	0.375442	1.60894	0.00151612	0.0313383	0.0270509
GOCC_PHAGOCYTIC_VESICLE_MEMBRANE	30	0.468406	1.60779	0.0348279	0.227814	0.196646
GOBP_NEGATIVE_REGULATION_OF_WNT_SIGNALING_PATHWAY	86	0.38124	1.60538	0.00340272	0.0516212	0.0445588
GOBP_REGULATION_OF_RECEPTOR_BINDING	10	0.647505	1.60267	0.0452335	0.265618	0.229279
GOCC_HIGH_DENSITY_LIPOPROTEIN_PARTICLE	15	0.565673	1.60261	0.0485738	0.273476	0.236061
GOBP_PYRIMIDINE_NUCLEOSIDE_METABOLIC_PROCESS	16	0.557806	1.60201	0.0307447	0.21008	0.181339
GOBP_REGULATION_OF_CYCLIN_DEPENDENT_PROTEIN_KINASE_ACTIVITY	56	0.405452	1.60055	0.00605449	0.0716904	0.0618824
GOBP_CHOLESTEROL_EFFLUX	20	0.519596	1.5987	0.0262335	0.189597	0.163658
GOBP_LIVER_MORPHOGENESIS	10	0.645562	1.59786	0.0460951	0.265645	0.229302
GOCC_PROTEIN_LIPID_COMPLEX	18	0.538361	1.59464	0.0325801	0.216538	0.186913
GOBP_NEGATIVE_REGULATION_OF_LEUKOCYTE_APOPTOTIC_PROCESS	17	0.543836	1.59449	0.0426381	0.258738	0.22334
GOBP_EXTERNAL_ENCAPSULATING_STRUCTURE_ORGANIZATION	125	0.371871	1.5922	0.000364176	0.0116706	0.0100739
GOBP_IRON_ION_HOMEOSTASIS	30	0.463863	1.59219	0.0354335	0.230318	0.198808
GOBP_POSITIVE_REGULATION_OF_LIPID_TRANSPORT	39	0.441757	1.5917	0.0224015	0.170548	0.147215
GOBP_FEMALE_GAMETE_GENERATION	38	0.444483	1.58982	0.0156621	0.134889	0.116435
GOBP_HISTONE_H3_K9_METHYLATION	13	0.5895	1.58875	0.0436537	0.261581	0.225794
GOBP_NEGATIVE_REGULATION_OF_CANONICAL_WNT_SIGNALING_PATHWAY	75	0.3871	1.58627	0.00546686	0.0671562	0.0579684
GOBP_PROTEIN_DNA_COMPLEX_SUBUNIT_ORGANIZATION	96	0.366912	1.58418	0.00321879	0.0503433	0.0434558
GOBP_DEFENSE_RESPONSE_TO_VIRUS	112	0.367253	1.58384	0.00156479	0.032024	0.0276427
GOBP_LEUKOCYTE_CHEMOTAXIS	80	0.379778	1.58345	0.00711327	0.0805651	0.0695429
GOBP_SULFUR_COMPOUND_TRANSPORT	26	0.476397	1.57547	0.0398381	0.246912	0.213132
GOBP_NIK_NF_KAPPAB_SIGNALING	79	0.380376	1.57459	0.00398459	0.056205	0.0485155
GOCC_CHROMOSOME_TELOMERIC_REGION	72	0.383642	1.56838	0.00558781	0.0679412	0.058646
GOBP_T_CELL_HOMEOSTASIS	17	0.534196	1.56622	0.0486223	0.273476	0.236061
GOBP_ADAPTIVE_IMMUNE_RESPONSE	123	0.363113	1.56479	0.000504882	0.0151245	0.0130553
GOBP_RESPONSE_TO_REACTIVE_OXYGEN_SPECIES	95	0.363777	1.56388	0.00260918	0.0445716	0.0384737
GOBP_LEUKOCYTE_MEDIATED_IMMUNITY	326	0.311704	1.5632	1.03057e-05	0.00065544	0.000565768
GOBP_CHROMATIN_ASSEMBLY_OR_DISASSEMBLY	66	0.395238	1.56268	0.00685824	0.0785373	0.0677925
GOBP_POSITIVE_REGULATION_OF_B_CELL_ACTIVATION	26	0.471836	1.56039	0.0427041	0.258738	0.22334
GOCC_ENDOPLASMIC_RETICULUM_LUMEN	112	0.361764	1.56016	0.00197091	0.0363739	0.0313975
GOMF_PROTEIN_DISULFIDE_ISOMERASE_ACTIVITY	11	0.610217	1.55999	0.0449757	0.264857	0.228622
GOBP_NEGATIVE_REGULATION_OF_LYASE_ACTIVITY	11	0.609824	1.55899	0.0449757	0.264857	0.228622
GOBP_B_CELL_MEDIATED_IMMUNITY	38	0.435571	1.55795	0.018957	0.152062	0.131258
GOBP_REGULATION_OF_ISOTYPE_SWITCHING	11	0.608048	1.55445	0.0458324	0.265645	0.229302
GOBP_MICROTUBULE_CYTOSKELETON_ORGANIZATION	236	0.321344	1.55378	0.000121997	0.00509432	0.00439736
GOBP_ACTIVATION_OF_INNATE_IMMUNE_RESPONSE	68	0.389543	1.55322	0.00943624	0.0980136	0.0846042
GOBP_POSITIVE_REGULATION_OF_NUCLEAR_DIVISION	25	0.47407	1.553	0.0340274	0.224353	0.193659
GOCC_MIDBODY	95	0.360242	1.54868	0.00312006	0.0492302	0.0424949
GOBP_ANTIGEN_PROCESSING_AND_PRESENTATION_OF_PEPTIDE_OR_POLYSACCHARIDE_ANTIGEN_VIA_MHC_CLASS_II	45	0.411575	1.54767	0.0237523	0.178207	0.153826
GOBP_POSITIVE_REGULATION_OF_SMOOTH_MUSCLE_CELL_PROLIFERATION	27	0.459747	1.54458	0.0460545	0.265645	0.229302
GOMF_DNA_DEPENDENT_ATPASE_ACTIVITY	33	0.442215	1.54238	0.0213774	0.166849	0.144022
GOBP_MONONUCLEAR_CELL_MIGRATION	66	0.389806	1.5412	0.00907049	0.0953218	0.0822807
GOCC_MICROTUBULE_ASSOCIATED_COMPLEX	58	0.390985	1.54114	0.0106267	0.105857	0.0913746
GOBP_PROTEIN_LOCALIZATION_TO_CYTOSKELETON	27	0.458346	1.53987	0.047171	0.268906	0.232117
GOMF_PEPTIDE_RECEPTOR_ACTIVITY	31	0.444158	1.53844	0.0372506	0.237679	0.205162
GOBP_DNA_BIOSYNTHETIC_PROCESS	96	0.35609	1.53746	0.00565608	0.0684227	0.0590617
GOBP_MITOTIC_SPINDLE_ASSEMBLY	34	0.433036	1.52971	0.0315773	0.213215	0.184044
GOBP_POSITIVE_REGULATION_OF_IMMUNE_RESPONSE	241	0.314698	1.52693	0.000157276	0.0061922	0.00534503
GOBP_TELOMERE_ORGANIZATION	90	0.356408	1.52639	0.00421732	0.058309	0.0503317
GOBP_ESTABLISHMENT_OF_MITOTIC_SPINDLE_LOCALIZATION	16	0.530447	1.52343	0.0491428	0.275279	0.237618
GOBP_METAL_ION_HOMEOSTASIS	213	0.320501	1.51966	0.000358562	0.0116706	0.0100739
GOBP_REGULATION_OF_SYNAPTIC_PLASTICITY	53	0.388915	1.51953	0.0355547	0.230743	0.199174
GOBP_HYDROGEN_PEROXIDE_METABOLIC_PROCESS	25	0.463129	1.51716	0.0424638	0.258608	0.223227
GOBP_RESPONSE_TO_UV	68	0.379897	1.51476	0.015083	0.130994	0.113073
GOBP_RESPONSE_TO_INTERFERON_GAMMA	65	0.383715	1.51464	0.0132311	0.120566	0.104071
GOBP_ENDODERM_FORMATION	24	0.467266	1.51167	0.0450522	0.26493	0.228685
GOBP_RESPONSE_TO_CADMIUM_ION	31	0.436269	1.51112	0.0439132	0.261581	0.225794
GOBP_ION_HOMEOSTASIS	267	0.307915	1.51058	9.94846e-05	0.00428406	0.00369795
GOCC_EXTERNAL_SIDE_OF_PLASMA_MEMBRANE	88	0.3533	1.50114	0.00537307	0.0671418	0.0579561
GOBP_RESPONSE_TO_VIRUS	159	0.325219	1.49873	0.000833209	0.0205029	0.0176979
GOCC_REPLICATION_FORK	40	0.411288	1.49688	0.0434229	0.261296	0.225547
GOMF_PROTEIN_SERINE_THREONINE_TYROSINE_KINASE_ACTIVITY	25	0.455899	1.49348	0.0464008	0.265816	0.229449
GOBP_REGULATION_OF_LEUKOCYTE_APOPTOTIC_PROCESS	35	0.41948	1.49344	0.0306776	0.209969	0.181243
GOBP_CELLULAR_RESPONSE_TO_UV	39	0.413981	1.49162	0.0379339	0.240151	0.207296
GOBP_MYELOID_LEUKOCYTE_MEDIATED_IMMUNITY	256	0.307477	1.49097	0.000205559	0.0075202	0.00649135
GOMF_SERINE_HYDROLASE_ACTIVITY	74	0.362549	1.48773	0.0157331	0.13522	0.11672
GOCC_POSTSYNAPTIC_MEMBRANE	70	0.361476	1.48577	0.0193169	0.153866	0.132815
GOBP_T_CELL_RECEPTOR_SIGNALING_PATHWAY	87	0.350523	1.48424	0.0133668	0.120652	0.104145
GOMF_CYTOKINE_ACTIVITY	75	0.361933	1.48314	0.0149514	0.130951	0.113035
GOBP_REGULATION_OF_VIRAL_LIFE_CYCLE	71	0.360266	1.47461	0.0120796	0.114798	0.0990925
GOBP_ANATOMICAL_STRUCTURE_HOMEOSTASIS	196	0.312987	1.47434	0.00102397	0.0243282	0.0209998
GOBP_PRODUCTION_OF_MOLECULAR_MEDIATOR_OF_IMMUNE_RESPONSE	68	0.368998	1.4713	0.0189657	0.152062	0.131258
GOBP_PYRIMIDINE_CONTAINING_COMPOUND_METABOLIC_PROCESS	36	0.409155	1.47045	0.0457135	0.265645	0.229302
GOBP_NEGATIVE_REGULATION_OF_ORGANELLE_ORGANIZATION	145	0.327677	1.46986	0.00208324	0.0377628	0.0325964
GOBP_NEGATIVE_REGULATION_OF_CELL_CYCLE	279	0.295725	1.46838	0.000518981	0.0153248	0.0132282
GOBP_REGULATION_OF_BIOLOGICAL_PROCESS_INVOLVED_IN_SYMBIOTIC_INTERACTION	97	0.341407	1.46704	0.0124651	0.117538	0.101457
GOBP_ANTIGEN_RECEPTOR_MEDIATED_SIGNALING_PATHWAY	105	0.342378	1.46535	0.00577411	0.0695924	0.0600713
GOCC_ENDOCYTIC_VESICLE_MEMBRANE	54	0.371869	1.46526	0.0265844	0.191131	0.164982
GOBP_DNA_REPAIR	275	0.297862	1.45551	0.000469966	0.0142856	0.0123312
GOCC_VESICLE_LUMEN	163	0.315355	1.45473	0.00360071	0.0531728	0.0458981
GOCC_INTERCELLULAR_BRIDGE	35	0.408082	1.45286	0.0384975	0.240915	0.207955
GOCC_SPECIFIC_GRANULE	69	0.357308	1.45173	0.0259246	0.188021	0.162298
GOBP_POSITIVE_REGULATION_OF_LEUKOCYTE_CHEMOTAXIS	34	0.410809	1.4512	0.0475188	0.269469	0.232602
GOBP_VIRAL_LIFE_CYCLE	164	0.313721	1.44741	0.00366123	0.0538631	0.046494
GOCC_CULLIN_RING_UBIQUITIN_LIGASE_COMPLEX	56	0.365932	1.44454	0.0187292	0.15152	0.13079
GOBP_POSITIVE_REGULATION_OF_CELL_CYCLE	181	0.311023	1.43305	0.00204252	0.0372742	0.0321747
GOBP_CELL_CHEMOTAXIS	106	0.334444	1.4324	0.00606958	0.0716904	0.0618824
GOBP_REGULATION_OF_DEFENSE_RESPONSE	251	0.293664	1.43227	0.00101012	0.0242401	0.0209238
GOBP_REGULATION_OF_IMMUNE_RESPONSE	315	0.291151	1.43044	0.000159234	0.00621013	0.00536051
GOBP_REGULATION_OF_PEPTIDASE_ACTIVITY	182	0.307693	1.43002	0.00217997	0.0385438	0.0332706
GOBP_PROTEASOMAL_PROTEIN_CATABOLIC_PROCESS	224	0.299538	1.42941	0.00123401	0.0275751	0.0238025
GOMF_ENDOPEPTIDASE_ACTIVITY	170	0.306153	1.42637	0.00382116	0.0548495	0.0473455
GOBP_NEURAL_PRECURSOR_CELL_PROLIFERATION	47	0.371667	1.41967	0.0477392	0.27024	0.233268
GOMF_SINGLE_STRANDED_DNA_BINDING	56	0.359577	1.41945	0.0214804	0.166917	0.144081
GOBP_NEGATIVE_REGULATION_OF_HYDROLASE_ACTIVITY	166	0.304789	1.41941	0.00557969	0.0679412	0.058646
GOBP_REGULATION_OF_INNATE_IMMUNE_RESPONSE	129	0.320698	1.41268	0.00441894	0.0593114	0.0511969
GOBP_REGULATION_OF_CELL_SUBSTRATE_ADHESION	76	0.345814	1.41157	0.0280527	0.198239	0.171118
GOCC_ANCHORED_COMPONENT_OF_MEMBRANE	57	0.356354	1.40967	0.0474881	0.269469	0.232602
GOBP_CELLULAR_RESPONSE_TO_MOLECULE_OF_BACTERIAL_ORIGIN	71	0.343852	1.40743	0.0251016	0.184973	0.159667
GOBP_B_CELL_ACTIVATION	91	0.328225	1.40718	0.0192643	0.153743	0.132709
GOBP_REGULATION_OF_CALCIUM_ION_TRANSMEMBRANE_TRANSPORT	43	0.379845	1.40674	0.0462357	0.265645	0.229302
GOBP_INFLAMMATORY_RESPONSE	241	0.289778	1.40601	0.00190253	0.0355886	0.0307197
GOMF_ENDOPEPTIDASE_REGULATOR_ACTIVITY	72	0.34369	1.40505	0.0290684	0.20213	0.174476
GOBP_NEGATIVE_REGULATION_OF_SECRETION	55	0.356825	1.39775	0.0462663	0.265645	0.229302
GOBP_REGULATION_OF_REPRODUCTIVE_PROCESS	55	0.356276	1.39559	0.0479958	0.271058	0.233974
GOBP_REGULATION_OF_LIPID_TRANSPORT	54	0.353538	1.39303	0.0427475	0.258738	0.22334
GOBP_ACTIVATION_OF_IMMUNE_RESPONSE	182	0.29911	1.39013	0.00469668	0.0608655	0.0525384
GOBP_NEGATIVE_REGULATION_OF_PROTEOLYSIS	128	0.317772	1.38706	0.00411135	0.0570346	0.0492316
GOBP_RESPONSE_TO_NUTRIENT	75	0.337545	1.3832	0.0317045	0.213463	0.184259
GOBP_LYMPHOCYTE_MEDIATED_IMMUNITY	80	0.33008	1.37624	0.0495328	0.275959	0.238205
GOMF_CATALYTIC_ACTIVITY_ACTING_ON_DNA	116	0.31354	1.37254	0.0243314	0.181563	0.156723
GOBP_MYELOID_LEUKOCYTE_ACTIVATION	281	0.275005	1.37147	0.00344755	0.0520153	0.044899
GOCC_PROTEIN_DNA_COMPLEX	56	0.347136	1.37034	0.0325392	0.216538	0.186913
GOBP_POSITIVE_REGULATION_OF_RESPONSE_TO_EXTERNAL_STIMULUS	185	0.294107	1.36963	0.00980104	0.10054	0.0867847
GOBP_REGULATION_OF_RESPONSE_TO_BIOTIC_STIMULUS	168	0.292033	1.36912	0.011085	0.108849	0.0939572
GOBP_DNA_GEOMETRIC_CHANGE	66	0.345524	1.36612	0.0372182	0.237679	0.205162
GOCC_PEPTIDASE_COMPLEX	66	0.344981	1.36398	0.0383722	0.240915	0.207955
GOBP_REGULATION_OF_INFLAMMATORY_RESPONSE	113	0.314732	1.35852	0.0113631	0.110271	0.0951843
GOBP_POSITIVE_REGULATION_OF_CELL_POPULATION_PROLIFERATION	328	0.272512	1.35388	0.00073596	0.0188883	0.0163042
GOBP_KERATINIZATION	86	0.32143	1.35352	0.0369181	0.237355	0.204882
GOBP_TISSUE_HOMEOSTASIS	94	0.317225	1.35128	0.032377	0.216162	0.186589
GOBP_REGULATION_OF_IMMUNE_EFFECTOR_PROCESS	128	0.30815	1.34506	0.00729827	0.0819865	0.0707698
GOMF_G_PROTEIN_COUPLED_RECEPTOR_BINDING	94	0.315714	1.34484	0.0354028	0.230318	0.198808
GOBP_IMMUNE_RESPONSE_REGULATING_SIGNALING_PATHWAY	167	0.285039	1.34321	0.0130407	0.12035	0.103885
GOBP_POSITIVE_REGULATION_OF_LOCOMOTION	176	0.28851	1.34042	0.00591912	0.0707215	0.061046
GOBP_POSITIVE_REGULATION_OF_CELL_CELL_ADHESION	103	0.310587	1.3401	0.0224612	0.170689	0.147337
GOBP_POSITIVE_REGULATION_OF_RESPONSE_TO_BIOTIC_STIMULUS	106	0.312305	1.33758	0.0161232	0.13743	0.118628
GOBP_POSITIVE_REGULATION_OF_IMMUNE_EFFECTOR_PROCESS	71	0.325428	1.33202	0.0471428	0.268906	0.232117
GOMF_PROTEIN_HETERODIMERIZATION_ACTIVITY	103	0.30445	1.31362	0.0303482	0.208751	0.180192
GOBP_ESTABLISHMENT_OF_ORGANELLE_LOCALIZATION	202	0.277263	1.31223	0.0149063	0.130951	0.113035
GOBP_REGULATION_OF_CATION_TRANSMEMBRANE_TRANSPORT	110	0.30323	1.30953	0.0192511	0.153743	0.132709
GOMF_PEPTIDASE_REGULATOR_ACTIVITY	83	0.30831	1.30241	0.0449374	0.264857	0.228622
GOMF_ENZYME_INHIBITOR_ACTIVITY	135	0.295247	1.29791	0.0219803	0.168897	0.14579
GOBP_ORGANELLE_LOCALIZATION	289	0.260786	1.28597	0.00908485	0.0953218	0.0822807
GOCC_SYNAPTIC_MEMBRANE	107	0.297036	1.27636	0.0426814	0.258738	0.22334
GOBP_INTRINSIC_APOPTOTIC_SIGNALING_PATHWAY	147	0.284262	1.27153	0.0311716	0.212295	0.183251
GOBP_CALCIUM_ION_TRANSMEMBRANE_TRANSPORT	88	0.298871	1.26987	0.0454549	0.265645	0.229302
GOBP_REGULATION_OF_PROTEIN_SERINE_THREONINE_KINASE_ACTIVITY	206	0.26517	1.24673	0.019667	0.156052	0.134702
GOBP_PROTEIN_POLYUBIQUITINATION	156	0.272838	1.24529	0.0252233	0.185539	0.160155
GOBP_POSITIVE_REGULATION_OF_CELL_ADHESION	151	0.278027	1.24265	0.0264456	0.190464	0.164406
GOBP_NEGATIVE_REGULATION_OF_CATALYTIC_ACTIVITY	303	0.248764	1.24156	0.0218573	0.168578	0.145515
GOBP_REGULATION_OF_PROTEOLYSIS	305	0.245746	1.23531	0.0324191	0.216162	0.186589
GOBP_REGULATION_OF_BINDING	146	0.269392	1.20549	0.04369	0.261581	0.225794
GOCC_VACUOLE	328	0.242267	1.20362	0.0199567	0.157445	0.135904
GOBP_MICROTUBULE_BASED_PROCESS	328	0.241493	1.19977	0.0218573	0.168578	0.145515
GOBP_RESPONSE_TO_INORGANIC_SUBSTANCE	209	0.252889	1.19781	0.0376909	0.238979	0.206284
GOMF_PROTEIN_DOMAIN_SPECIFIC_BINDING	310	-0.354164	-1.22807	0.0455005	0.265645	0.229302
GOCC_PLASMA_MEMBRANE_REGION	411	-0.365242	-1.27659	0.0164702	0.139239	0.120189
GOBP_ORGANOPHOSPHATE_METABOLIC_PROCESS	444	-0.365063	-1.27769	0.00922858	0.0965847	0.0833708
GOMF_ANION_TRANSMEMBRANE_TRANSPORTER_ACTIVITY	167	-0.383277	-1.28711	0.0487288	0.273702	0.236257
GOBP_REGULATION_OF_HORMONE_LEVELS	195	-0.378742	-1.28792	0.0442842	0.263412	0.227374
GOBP_ORGANOPHOSPHATE_BIOSYNTHETIC_PROCESS	258	-0.375341	-1.29119	0.0272388	0.194147	0.167585
GOMF_LIPID_BINDING	275	-0.374817	-1.29331	0.024754	0.183149	0.158092
GOBP_LIPID_LOCALIZATION	183	-0.383441	-1.29939	0.0455487	0.265645	0.229302
GOBP_ANIMAL_ORGAN_MORPHOGENESIS	367	-0.374424	-1.30354	0.00968847	0.10013	0.0864313
GOBP_ORGANIC_HYDROXY_COMPOUND_METABOLIC_PROCESS	237	-0.382868	-1.3133	0.0219383	0.168888	0.145782
GOBP_RESPONSE_TO_DRUG	152	-0.393369	-1.31939	0.0422386	0.257924	0.222637
GOMF_OXIDOREDUCTASE_ACTIVITY	332	-0.38142	-1.32332	0.00987834	0.101082	0.0872527
GOBP_PEPTIDE_METABOLIC_PROCESS	411	-0.38014	-1.32866	0.00407719	0.0569429	0.0491524
GOBP_CELL_JUNCTION_ORGANIZATION	260	-0.386681	-1.33101	0.0127695	0.118627	0.102398
GOBP_ANION_TRANSMEMBRANE_TRANSPORT	206	-0.391013	-1.33141	0.0147142	0.129975	0.112193
GOBP_PROTEIN_LOCALIZATION_TO_MEMBRANE	273	-0.389558	-1.34379	0.00635981	0.0742696	0.0641087
GOBP_EPITHELIUM_DEVELOPMENT	482	-0.384643	-1.34721	0.000931484	0.0226515	0.0195525
GOBP_SULFUR_COMPOUND_METABOLIC_PROCESS	165	-0.400835	-1.35247	0.0283316	0.199519	0.172223
GOBP_ENDOSOMAL_TRANSPORT	107	-0.417295	-1.35249	0.0481523	0.271571	0.234417
GOCC_APICAL_PLASMA_MEMBRANE	124	-0.408912	-1.35265	0.0364416	0.23539	0.203186
GOBP_SMALL_MOLECULE_CATABOLIC_PROCESS	205	-0.397928	-1.35325	0.0150533	0.130994	0.113073
GOBP_CELLULAR_CARBOHYDRATE_METABOLIC_PROCESS	114	-0.414867	-1.35629	0.0404814	0.249404	0.215283
GOBP_MACROMOLECULE_METHYLATION	110	-0.420383	-1.36668	0.0388457	0.242162	0.209031
GOBP_FAT_CELL_DIFFERENTIATION	78	-0.435471	-1.36718	0.0493119	0.27548	0.237792
GOBP_AMEBOIDAL_TYPE_CELL_MIGRATION	145	-0.41091	-1.36927	0.0226726	0.17135	0.147907
GOBP_CIRCULATORY_SYSTEM_PROCESS	180	-0.404215	-1.36997	0.0228551	0.172244	0.148679
GOMF_CADHERIN_BINDING	184	-0.404277	-1.37039	0.0155647	0.134331	0.115953
GOBP_VIRAL_GENE_EXPRESSION	110	-0.422481	-1.37351	0.0344062	0.22577	0.194882
GOMF_CELL_ADHESION_MOLECULE_BINDING	249	-0.402002	-1.37908	0.00519764	0.0657096	0.0567198
GOBP_PROTEIN_TARGETING	233	-0.402816	-1.37943	0.00773311	0.0850231	0.0733909
GOCC_CELL_PROJECTION_MEMBRANE	114	-0.422434	-1.38103	0.0306346	0.209969	0.181243
GOCC_ANCHORING_JUNCTION	344	-0.398056	-1.38255	0.00161718	0.0326118	0.0281501
GOBP_FATTY_ACID_BIOSYNTHETIC_PROCESS	75	-0.444121	-1.38275	0.0472895	0.268906	0.232117
GOBP_RESPONSE_TO_TRANSFORMING_GROWTH_FACTOR_BETA	93	-0.43717	-1.39745	0.0340909	0.224414	0.193711
GOBP_REGULATION_OF_STEROID_METABOLIC_PROCESS	54	-0.470824	-1.39995	0.0471584	0.268906	0.232117
GOMF_DNA_BINDING_TRANSCRIPTION_ACTIVATOR_ACTIVITY	148	-0.419452	-1.40106	0.0143884	0.128193	0.110655
GOBP_HORMONE_METABOLIC_PROCESS	93	-0.438715	-1.40239	0.0329545	0.218324	0.188455
GOCC_ADHERENS_JUNCTION	68	-0.452359	-1.40309	0.0444191	0.263456	0.227412
GOBP_POSITIVE_REGULATION_OF_PROTEIN_KINASE_B_SIGNALING	64	-0.455741	-1.40398	0.0402762	0.248882	0.214832
GOBP_REGULATION_OF_CELLULAR_KETONE_METABOLIC_PROCESS	86	-0.442625	-1.40532	0.0375854	0.238676	0.206022
GOBP_INOSITOL_LIPID_MEDIATED_SIGNALING	62	-0.459917	-1.40597	0.0477855	0.27024	0.233268
GOBP_REGULATION_OF_LIPID_BIOSYNTHETIC_PROCESS	81	-0.44719	-1.40842	0.0369089	0.237355	0.204882
GOBP_MESENCHYME_DEVELOPMENT	92	-0.441543	-1.40936	0.0318907	0.214019	0.184739
GOCC_INTERMEDIATE_FILAMENT	57	-0.47328	-1.41272	0.0424757	0.258608	0.223227
GOBP_ORGANIC_ACID_BIOSYNTHETIC_PROCESS	135	-0.426497	-1.41479	0.0114774	0.110601	0.0954691
GOBP_PHOSPHATIDYLINOSITOL_METABOLIC_PROCESS	77	-0.452356	-1.41549	0.0357143	0.231415	0.199755
GOBP_ESTABLISHMENT_OF_PROTEIN_LOCALIZATION_TO_MEMBRANE	158	-0.42195	-1.41776	0.0138819	0.124485	0.107454
GOBP_LOCOMOTORY_BEHAVIOR	53	-0.478797	-1.4188	0.0400972	0.248146	0.214197
GOBP_ENERGY_DERIVATION_BY_OXIDATION_OF_ORGANIC_COMPOUNDS	122	-0.429473	-1.41902	0.022124	0.169372	0.1462
GOMF_TRANSFERASE_ACTIVITY_TRANSFERRING_ACYL_GROUPS	99	-0.443931	-1.42469	0.0208721	0.163729	0.141329
GOBP_EMBRYONIC_ORGAN_DEVELOPMENT	157	-0.424931	-1.42476	0.0110497	0.108849	0.0939572
GOMF_ACTIVE_ION_TRANSMEMBRANE_TRANSPORTER_ACTIVITY	82	-0.451888	-1.42491	0.0287356	0.200326	0.172919
GOBP_SPHINGOLIPID_METABOLIC_PROCESS	64	-0.46282	-1.42579	0.0345224	0.226174	0.195231
GOBP_MAMMARY_GLAND_DEVELOPMENT	58	-0.478111	-1.43185	0.035109	0.228928	0.197608
GOBP_NOTCH_SIGNALING_PATHWAY	72	-0.464168	-1.43802	0.0300578	0.207801	0.179371
GOCC_CELL_CELL_JUNCTION	197	-0.422835	-1.44009	0.00295291	0.0475587	0.0410521
GOBP_PEPTIDE_BIOSYNTHETIC_PROCESS	335	-0.415323	-1.44148	0.000255206	0.00901728	0.00778361
GOMF_UDP_GLYCOSYLTRANSFERASE_ACTIVITY	62	-0.471547	-1.44152	0.0314685	0.213215	0.184044
GOBP_INORGANIC_ANION_TRANSPORT	55	-0.483628	-1.44238	0.0349819	0.22846	0.197204
GOBP_REGULATION_OF_PEPTIDE_HORMONE_SECRETION	73	-0.466543	-1.44262	0.0431183	0.260601	0.224948
GOBP_REGULATION_OF_CELLULAR_RESPONSE_TO_GROWTH_FACTOR_STIMULUS	91	-0.452427	-1.44402	0.0176376	0.145537	0.125625
GOBP_RESPONSE_TO_ETHANOL	50	-0.490241	-1.44856	0.0412621	0.253836	0.219108
GOMF_CARBOXYLIC_ACID_BINDING	78	-0.462419	-1.45179	0.0298165	0.206815	0.17852
GOMF_TRANSLATION_FACTOR_ACTIVITY_RNA_BINDING	43	-0.505958	-1.45492	0.0361146	0.233643	0.201678
GOBP_PATTERN_SPECIFICATION_PROCESS	124	-0.439963	-1.45536	0.0153135	0.132717	0.11456
GOCC_NON_MOTILE_CILIUM	40	-0.514763	-1.45662	0.0388959	0.242162	0.209031
GOBP_PROSTANOID_METABOLIC_PROCESS	23	-0.568819	-1.45697	0.0437756	0.261581	0.225794
GOCC_MITOCHONDRIAL_MATRIX	266	-0.423629	-1.45862	0.0010144	0.0242401	0.0209238
GOBP_PEROXISOMAL_TRANSPORT	44	-0.507377	-1.45867	0.0438048	0.261581	0.225794
GOBP_REGULATION_OF_TRANSMEMBRANE_RECEPTOR_PROTEIN_SERINE_THREONINE_KINASE_SIGNALING_PATHWAY	79	-0.464736	-1.46176	0.0286697	0.200204	0.172814
GOBP_HEART_MORPHOGENESIS	69	-0.473339	-1.46273	0.0313871	0.213061	0.183912
GOBP_REGULATION_OF_FAT_CELL_DIFFERENTIATION	46	-0.503992	-1.46944	0.0373134	0.237679	0.205162
GOMF_CIS_REGULATORY_REGION_SEQUENCE_SPECIFIC_DNA_BINDING	389	-0.421236	-1.47089	7.19919e-05	0.00338199	0.00291929
GOBP_MORPHOGENESIS_OF_A_BRANCHING_STRUCTURE	63	-0.479822	-1.47172	0.0238673	0.178422	0.154012
GOBP_SODIUM_ION_TRANSPORT	85	-0.464568	-1.4725	0.0144975	0.128335	0.110778
GOBP_MEMBRANE_INVAGINATION	28	-0.548196	-1.47289	0.0495979	0.275959	0.238205
GOBP_SENSORY_ORGAN_DEVELOPMENT	170	-0.437342	-1.47437	0.00336153	0.0514688	0.0444273
GOBP_EPITHELIAL_CELL_MORPHOGENESIS	13	-0.656542	-1.47439	0.0499244	0.277402	0.23945
GOBP_SENSORY_ORGAN_MORPHOGENESIS	89	-0.463188	-1.4767	0.0172754	0.14312	0.123539
GOCC_INTRINSIC_COMPONENT_OF_PLASMA_MEMBRANE	474	-0.421793	-1.47697	1.10678e-05	0.000693247	0.000598403
GOMF_DNA_BINDING_TRANSCRIPTION_FACTOR_ACTIVITY	434	-0.422188	-1.47843	1.69456e-05	0.00100076	0.000863842
GOBP_EPITHELIAL_CELL_DIFFERENTIATION	282	-0.428506	-1.48011	0.00051345	0.0152705	0.0131813
GOBP_STEROID_METABOLIC_PROCESS	146	-0.444025	-1.48214	0.00381012	0.0548495	0.0473455
GOBP_REGULATION_OF_FATTY_ACID_METABOLIC_PROCESS	37	-0.529238	-1.48245	0.044586	0.263689	0.227613
GOBP_RESPONSE_TO_FATTY_ACID	28	-0.552437	-1.48428	0.0455764	0.265645	0.229302
GOBP_CAMERA_TYPE_EYE_MORPHOGENESIS	41	-0.522458	-1.48482	0.0339196	0.223999	0.193354
GOCC_MULTIVESICULAR_BODY	24	-0.570458	-1.48589	0.0433604	0.261296	0.225547
GOBP_RETINOIC_ACID_METABOLIC_PROCESS	13	-0.662079	-1.48682	0.0438729	0.261581	0.225794
GOBP_MOLTING_CYCLE	43	-0.517109	-1.48699	0.0323786	0.216162	0.186589
GOBP_POSITIVE_REGULATION_OF_CARBOHYDRATE_METABOLIC_PROCESS	23	-0.580662	-1.48731	0.0396717	0.246621	0.21288
GOMF_CELL_CELL_ADHESION_MEDIATOR_ACTIVITY	21	-0.593866	-1.48793	0.0472879	0.268906	0.232117
GOBP_T_CELL_SELECTION	12	-0.671632	-1.48911	0.0493066	0.27548	0.237792
GOCC_CONTRACTILE_FIBER	64	-0.483523	-1.48957	0.0178203	0.146459	0.126422
GOBP_NUCLEAR_TRANSCRIBED_MRNA_POLY_A_TAIL_SHORTENING	12	-0.672726	-1.49153	0.046225	0.265645	0.229302
GOCC_POLYSOMAL_RIBOSOME	21	-0.595401	-1.49178	0.0458971	0.265645	0.229302
GOBP_MESENCHYMAL_CELL_DIFFERENTIATION	75	-0.479265	-1.49216	0.01113	0.109032	0.094115
GOMF_R_SMAD_BINDING	10	-0.692984	-1.49323	0.0490046	0.274878	0.237271
GOBP_CARDIAC_CHAMBER_DEVELOPMENT	49	-0.507807	-1.49379	0.0212146	0.166101	0.143376
GOBP_PROTEIN_LOCALIZATION_TO_ENDOPLASMIC_RETICULUM	78	-0.4758	-1.4938	0.0103799	0.104152	0.0899028
GOBP_CELLULAR_CARBOHYDRATE_BIOSYNTHETIC_PROCESS	34	-0.543178	-1.49518	0.0188489	0.151894	0.131113
GOBP_GLUCOSE_CATABOLIC_PROCESS	21	-0.597398	-1.49678	0.0445063	0.263594	0.227532
GOBP_LIPID_IMPORT_INTO_CELL	14	-0.655584	-1.49725	0.0443787	0.263456	0.227412
GOCC_DESMOSOME	19	-0.601857	-1.49785	0.0495868	0.275959	0.238205
GOBP_LAMELLIPODIUM_ORGANIZATION	34	-0.544171	-1.49791	0.0188489	0.151894	0.131113
GOMF_INTRAMEMBRANE_LIPID_TRANSPORTER_ACTIVITY	10	-0.695744	-1.49918	0.0459418	0.265645	0.229302
GOBP_HEART_PROCESS	87	-0.471178	-1.49919	0.0128356	0.118974	0.102697
GOMF_HYDROLASE_ACTIVITY_ACTING_ON_CARBON_NITROGEN_BUT_NOT_PEPTIDE_BONDS_IN_LINEAR_AMIDES	30	-0.551541	-1.50223	0.0437086	0.261581	0.225794
GOBP_ORGANIC_ACID_METABOLIC_PROCESS	476	-0.429058	-1.50243	1.67182e-06	0.000160728	0.000138739
GOBP_EMBRYONIC_SKELETAL_SYSTEM_MORPHOGENESIS	32	-0.548281	-1.50272	0.0199542	0.157445	0.135904
GOBP_EAR_DEVELOPMENT	65	-0.487905	-1.50312	0.0126538	0.1186	0.102374
GOMF_TETRAPYRROLE_BINDING	56	-0.503833	-1.50356	0.012211	0.115516	0.099712
GOBP_NEGATIVE_REGULATION_OF_ATP_METABOLIC_PROCESS	12	-0.678638	-1.50464	0.0385208	0.240915	0.207955
GOBP_CELL_CELL_JUNCTION_ORGANIZATION	94	-0.470054	-1.50518	0.00876548	0.0936343	0.0808241
GOBP_CELLULAR_GLUCURONIDATION	10	-0.699136	-1.50649	0.0398162	0.246912	0.213132
GOBP_PEROXISOME_ORGANIZATION	49	-0.512152	-1.50657	0.018632	0.151029	0.130367
GOBP_REGULATION_OF_HEART_CONTRACTION	74	-0.485341	-1.50808	0.00938281	0.0977042	0.0843371
GOBP_NEGATIVE_REGULATION_OF_EPITHELIAL_TO_MESENCHYMAL_TRANSITION	14	-0.660667	-1.50886	0.0414201	0.254052	0.219294
GOBP_REGULATION_OF_STRIATED_MUSCLE_CONTRACTION	27	-0.568419	-1.5092	0.0381471	0.240915	0.207955
GOBP_ORGANIC_ACID_CATABOLIC_PROCESS	114	-0.461987	-1.51033	0.00407224	0.0569429	0.0491524
GOBP_CARBOHYDRATE_HOMEOSTASIS	79	-0.480627	-1.51174	0.0115809	0.111174	0.0959644
GOMF_SMAD_BINDING	27	-0.56944	-1.51191	0.0367847	0.237236	0.204779
GOMF_OLIGOPEPTIDE_BINDING	11	-0.688486	-1.51192	0.0404156	0.24937	0.215254
GOCC_9PLUS0_NON_MOTILE_CILIUM	33	-0.549823	-1.51306	0.0328947	0.218277	0.188415
GOBP_MULTIVESICULAR_BODY_SORTING_PATHWAY	20	-0.606457	-1.51522	0.0420168	0.256949	0.221795
GOBP_CELLULAR_COMPONENT_ASSEMBLY_INVOLVED_IN_MORPHOGENESIS	31	-0.557726	-1.51578	0.0304675	0.209224	0.1806
GOBP_SENSORY_SYSTEM_DEVELOPMENT	115	-0.463391	-1.51633	0.00321781	0.0503433	0.0434558
GOBP_MEMBRANE_LIPID_METABOLIC_PROCESS	89	-0.475809	-1.51693	0.0101271	0.102667	0.0886211
GOBP_REGULATION_OF_NECROTIC_CELL_DEATH	18	-0.61838	-1.517	0.0461538	0.265645	0.229302
GOBP_PHOSPHATIDYLCHOLINE_BIOSYNTHETIC_PROCESS	16	-0.639297	-1.51755	0.037518	0.238615	0.205969
GOCC_RIBOSOME	140	-0.45615	-1.51802	0.00243082	0.042046	0.0362936
GOCC_MICROVILLUS_MEMBRANE	14	-0.66478	-1.51825	0.0384615	0.240915	0.207955
GOBP_PROSTATE_GLAND_DEVELOPMENT	10	-0.704726	-1.51853	0.0370685	0.237659	0.205144
GOBP_MULTIVESICULAR_BODY_ORGANIZATION	18	-0.61905	-1.51864	0.0461538	0.265645	0.229302
GOBP_CARDIAC_CONDUCTION	43	-0.528221	-1.51894	0.0185379	0.150561	0.129962
GOBP_CELLULAR_MODIFIED_AMINO_ACID_BIOSYNTHETIC_PROCESS	29	-0.562491	-1.51945	0.0258942	0.188021	0.162298
GOBP_ADULT_LOCOMOTORY_BEHAVIOR	23	-0.593359	-1.51983	0.0388719	0.242162	0.209031
GOCC_MICROBODY	64	-0.493898	-1.52153	0.0124816	0.117538	0.101457
GOBP_AMIDE_BIOSYNTHETIC_PROCESS	390	-0.435801	-1.52218	9.00662e-06	0.000600538	0.000518378
GOBP_RESPONSE_TO_ESTRADIOL	50	-0.515683	-1.52374	0.0180654	0.148179	0.127907
GOBP_REGULATION_OF_GLIAL_CELL_DIFFERENTIATION	25	-0.580471	-1.52451	0.021449	0.166917	0.144081
GOBP_CELL_FATE_COMMITMENT	70	-0.493408	-1.52542	0.0127418	0.118627	0.102398
GOMF_GLUTATHIONE_PEROXIDASE_ACTIVITY	12	-0.688181	-1.5258	0.0385208	0.240915	0.207955
GOMF_HYDRO_LYASE_ACTIVITY	24	-0.586391	-1.52739	0.0279099	0.197567	0.170538
GOBP_EMBRYONIC_CAMERA_TYPE_EYE_MORPHOGENESIS	10	-0.710229	-1.53039	0.0315428	0.213215	0.184044
GOBP_LIPID_BIOSYNTHETIC_PROCESS	306	-0.441993	-1.53065	5.65229e-05	0.00271704	0.00234532
GOBP_PHOSPHOLIPID_METABOLIC_PROCESS	180	-0.451942	-1.53173	0.00134341	0.0293844	0.0253643
GOBP_VIRAL_BUDDING	17	-0.638188	-1.53246	0.0384615	0.240915	0.207955
GOBP_RESPONSE_TO_ALCOHOL	89	-0.480742	-1.53266	0.00808719	0.0879801	0.0759434
GOBP_REGULATION_OF_LAMELLIPODIUM_ASSEMBLY	17	-0.638374	-1.53291	0.0384615	0.240915	0.207955
GOBP_MAMMARY_GLAND_EPITHELIUM_DEVELOPMENT	31	-0.564138	-1.53321	0.0256884	0.187483	0.161833
GOBP_EMBRYONIC_ORGAN_MORPHOGENESIS	95	-0.479667	-1.53337	0.00428627	0.0586737	0.0506465
GOBP_POSITIVE_REGULATION_OF_REGULATED_SECRETORY_PATHWAY	20	-0.614182	-1.53452	0.0372707	0.237679	0.205162
GOBP_PHENOL_CONTAINING_COMPOUND_BIOSYNTHETIC_PROCESS	14	-0.672137	-1.53505	0.0282456	0.199262	0.172
GOMF_IRON_ION_BINDING	54	-0.516482	-1.53571	0.0102211	0.103059	0.0889593
GOBP_REGULATION_OF_ARP2_3_COMPLEX_MEDIATED_ACTIN_NUCLEATION	10	-0.712721	-1.53576	0.0301614	0.208159	0.179681
GOBP_REGULATION_OF_GLUCONEOGENESIS	15	-0.662928	-1.53641	0.0317571	0.21347	0.184264
GOMF_CALMODULIN_DEPENDENT_PROTEIN_KINASE_ACTIVITY	13	-0.684441	-1.53704	0.0320709	0.21488	0.185482
GOMF_OXIDOREDUCTASE_ACTIVITY_ACTING_ON_NAD_P_H_QUINONE_OR_SIMILAR_COMPOUND_AS_ACCEPTOR	36	-0.553929	-1.53764	0.0115907	0.111174	0.0959644
GOCC_APICAL_JUNCTION_COMPLEX	55	-0.515653	-1.5379	0.0130839	0.120465	0.103984
GOBP_EMBRYONIC_PLACENTA_MORPHOGENESIS	13	-0.685053	-1.53841	0.031616	0.213215	0.184044
GOCC_TIGHT_JUNCTION	52	-0.518392	-1.53849	0.0140711	0.125909	0.108683
GOBP_BRANCHED_CHAIN_AMINO_ACID_METABOLIC_PROCESS	12	-0.695143	-1.54123	0.0257142	0.187483	0.161833
GOMF_LIPASE_ACTIVITY	49	-0.524239	-1.54213	0.0133087	0.120652	0.104145
GOBP_METAL_ION_EXPORT	10	-0.715833	-1.54247	0.0278591	0.197546	0.17052
GOBP_AUTONOMIC_NERVOUS_SYSTEM_DEVELOPMENT	14	-0.676168	-1.54426	0.0246872	0.183149	0.158092
GOBP_PHOTORECEPTOR_CELL_MAINTENANCE	12	-0.69698	-1.5453	0.0257142	0.187483	0.161833
GOBP_REGULATION_OF_CARDIAC_CONDUCTION	15	-0.667834	-1.54778	0.0290922	0.20213	0.174476
GOBP_REGULATION_OF_HORMONE_METABOLIC_PROCESS	15	-0.668205	-1.54864	0.028648	0.200204	0.172814
GOBP_GLYCEROLIPID_METABOLIC_PROCESS	175	-0.459216	-1.54968	0.0003694	0.0117469	0.0101398
GOBP_POSITIVE_REGULATION_OF_LIPID_KINASE_ACTIVITY	13	-0.691702	-1.55334	0.0275219	0.195827	0.169036
GOMF_DNA_BINDING_TRANSCRIPTION_REPRESSOR_ACTIVITY	105	-0.480671	-1.55658	0.00397983	0.056205	0.0485155
GOBP_DIOL_METABOLIC_PROCESS	13	-0.693354	-1.55705	0.027067	0.19359	0.167105
GOBP_REGULATION_OF_LAMELLIPODIUM_ORGANIZATION	20	-0.623483	-1.55776	0.0284269	0.199519	0.172223
GOBP_TRANSFORMING_GROWTH_FACTOR_BETA_RECEPTOR_SIGNALING_PATHWAY	76	-0.498447	-1.5578	0.00535977	0.0671418	0.0579561
GOMF_ISOPRENOID_BINDING	11	-0.709586	-1.55825	0.0247115	0.183149	0.158092
GOBP_FATTY_ACID_TRANSPORT	60	-0.515953	-1.55985	0.00894112	0.0947759	0.0818095
GOBP_POSITIVE_REGULATION_OF_FATTY_ACID_METABOLIC_PROCESS	12	-0.703675	-1.56015	0.0233977	0.175866	0.151805
GOBP_FATTY_ACYL_COA_METABOLIC_PROCESS	17	-0.649821	-1.5604	0.0160903	0.13743	0.118628
GOBP_EMBRYONIC_DIGIT_MORPHOGENESIS	20	-0.624879	-1.56125	0.0284269	0.199519	0.172223
GOBP_GLUCOSE_METABOLIC_PROCESS	90	-0.489825	-1.56254	0.00547451	0.0671562	0.0579684
GOCC_PHOTORECEPTOR_OUTER_SEGMENT	22	-0.613826	-1.56394	0.0225418	0.170986	0.147594
GOBP_FOAM_CELL_DIFFERENTIATION	10	-0.726108	-1.56461	0.0221089	0.169372	0.1462
GOMF_CELL_ADHESION_MEDIATOR_ACTIVITY	25	-0.595929	-1.56511	0.0149404	0.130951	0.113035
GOBP_CELLULAR_HORMONE_METABOLIC_PROCESS	61	-0.516001	-1.56746	0.0103453	0.104057	0.0898205
GOBP_ICOSANOID_SECRETION	20	-0.628507	-1.57031	0.0246367	0.183149	0.158092
GOMF_PHOSPHOLIPASE_ACTIVITY	38	-0.558974	-1.57158	0.0101574	0.102667	0.0886211
GOMF_XENOBIOTIC_TRANSMEMBRANE_TRANSPORTER_ACTIVITY	15	-0.678113	-1.5716	0.0228742	0.172244	0.148679
GOBP_CARDIAC_SEPTUM_MORPHOGENESIS	17	-0.655013	-1.57286	0.0126805	0.1186	0.102374
GOBP_THIOESTER_BIOSYNTHETIC_PROCESS	24	-0.603907	-1.57302	0.0213909	0.166849	0.144022
GOMF_SEMAPHORIN_RECEPTOR_BINDING	11	-0.716864	-1.57424	0.0198787	0.15743	0.135892
GOBP_LATE_ENDOSOME_TO_VACUOLE_TRANSPORT	16	-0.663991	-1.57617	0.022346	0.17044	0.147122
GOBP_REGULATION_OF_CELL_PROJECTION_ASSEMBLY	72	-0.508809	-1.57632	0.0051202	0.0649292	0.0560461
GOBP_LONG_CHAIN_FATTY_ACID_BIOSYNTHETIC_PROCESS	19	-0.633826	-1.57742	0.0238153	0.178356	0.153955
GOBP_SPHINGOLIPID_BIOSYNTHETIC_PROCESS	36	-0.569299	-1.58031	0.00751146	0.0841528	0.0726397
GOBP_NADH_METABOLIC_PROCESS	24	-0.607073	-1.58126	0.0183461	0.149887	0.129381
GOCC_LARGE_RIBOSOMAL_SUBUNIT	77	-0.506009	-1.58338	0.00398938	0.056205	0.0485155
GOBP_INTERMEDIATE_FILAMENT_ORGANIZATION	11	-0.72136	-1.58411	0.0184998	0.150548	0.129951
GOBP_NEGATIVE_REGULATION_OF_TRANSFORMING_GROWTH_FACTOR_BETA_RECEPTOR_SIGNALING_PATHWAY	27	-0.597058	-1.58524	0.0133506	0.120652	0.104145
GOCC_RIBOSOMAL_SUBUNIT	120	-0.482367	-1.58664	0.00187067	0.035474	0.0306208
GOCC_MICROBODY_MEMBRANE	30	-0.582736	-1.58719	0.0183294	0.149887	0.129381
GOBP_NEPHRON_EPITHELIUM_DEVELOPMENT	31	-0.584106	-1.58748	0.0169423	0.141149	0.121838
GOBP_REGULATION_OF_CARBOHYDRATE_BIOSYNTHETIC_PROCESS	29	-0.587836	-1.58791	0.0112855	0.109775	0.0947567
GOBP_CELLULAR_RESPONSE_TO_ALCOHOL	32	-0.580921	-1.59218	0.00777618	0.0852698	0.0736039
GOBP_HAIR_CELL_DIFFERENTIATION	17	-0.66397	-1.59437	0.0100202	0.102281	0.0882874
GOBP_NUCLEAR_TRANSCRIBED_MRNA_CATABOLIC_PROCESS	100	-0.495329	-1.59445	0.00174753	0.0337583	0.0291398
GOBP_OUTFLOW_TRACT_MORPHOGENESIS	21	-0.636626	-1.59506	0.0125887	0.118277	0.102095
GOBP_LONG_CHAIN_FATTY_ACYL_COA_METABOLIC_PROCESS	10	-0.740833	-1.59634	0.0150066	0.130994	0.113073
GOBP_NEURAL_CREST_CELL_DIFFERENTIATION	29	-0.591329	-1.59735	0.0104866	0.104967	0.0906067
GOBP_REGULATION_OF_FATTY_ACID_OXIDATION	11	-0.727697	-1.59802	0.0150527	0.130994	0.113073
GOBP_NEGATIVE_REGULATION_OF_TRANSMEMBRANE_RECEPTOR_PROTEIN_SERINE_THREONINE_KINASE_SIGNALING_PATHWAY	36	-0.576237	-1.59957	0.00537921	0.0671418	0.0579561
GOBP_HEART_VALVE_DEVELOPMENT	13	-0.71295	-1.60106	0.016183	0.137655	0.118822
GOBP_BENZENE_CONTAINING_COMPOUND_METABOLIC_PROCESS	14	-0.701141	-1.60129	0.0158239	0.135634	0.117077
GOBP_CIRCADIAN_REGULATION_OF_GENE_EXPRESSION	26	-0.604948	-1.60148	0.0168586	0.141149	0.121838
GOBP_RESPONSE_TO_X_RAY	19	-0.644268	-1.6034	0.017413	0.14397	0.124274
GOMF_STRUCTURAL_CONSTITUENT_OF_RIBOSOME	107	-0.494826	-1.60377	0.00157854	0.0321462	0.0277482
GOBP_SEMAPHORIN_PLEXIN_SIGNALING_PATHWAY	20	-0.642581	-1.60548	0.0164484	0.139239	0.120189
GOBP_NEGATIVE_REGULATION_OF_CELLULAR_RESPONSE_TO_GROWTH_FACTOR_STIMULUS	28	-0.597605	-1.60564	0.0167456	0.140704	0.121454
GOBP_GLANDULAR_EPITHELIAL_CELL_DIFFERENTIATION	11	-0.733955	-1.61177	0.0127546	0.118627	0.102398
GOBP_FATTY_ACYL_COA_BIOSYNTHETIC_PROCESS	14	-0.706416	-1.61334	0.0131682	0.120566	0.104071
GOBP_GLYCEROPHOSPHOLIPID_METABOLIC_PROCESS	149	-0.483174	-1.61556	0.000278141	0.00934826	0.00806931
GOBP_CELLULAR_LIPID_METABOLIC_PROCESS	440	-0.461504	-1.61637	4.84564e-08	1.33546e-05	1.15275e-05
GOMF_MONOCARBOXYLIC_ACID_BINDING	34	-0.58746	-1.61707	0.00545018	0.0671562	0.0579684
GOBP_POSITIVE_REGULATION_OF_FAT_CELL_DIFFERENTIATION	25	-0.615887	-1.61753	0.00965847	0.100071	0.0863797
GOBP_POSITIVE_REGULATION_OF_SIGNAL_TRANSDUCTION_BY_P53_CLASS_MEDIATOR	10	-0.751069	-1.61839	0.0106581	0.105915	0.0914249
GOBP_NONRIBOSOMAL_PEPTIDE_BIOSYNTHETIC_PROCESS	12	-0.730468	-1.61955	0.0116414	0.111219	0.0960032
GOBP_DRUG_METABOLIC_PROCESS	19	-0.651017	-1.6202	0.0153523	0.132775	0.11461
GOBP_UROGENITAL_SYSTEM_DEVELOPMENT	94	-0.506701	-1.62253	0.00145694	0.0307296	0.0265254
GOBP_METANEPHROS_DEVELOPMENT	25	-0.618524	-1.62445	0.00874826	0.0936343	0.0808241
GOBP_EPITHELIAL_CELL_DEVELOPMENT	77	-0.519374	-1.6252	0.00194243	0.036126	0.0311836
GOBP_INNER_EAR_AUDITORY_RECEPTOR_CELL_DIFFERENTIATION	13	-0.723763	-1.62534	0.0132407	0.120566	0.104071
GOBP_PROTEIN_TARGETING_TO_MEMBRANE	98	-0.507941	-1.63084	0.00136071	0.0296061	0.0255556
GOBP_RESPONSE_TO_XENOBIOTIC_STIMULUS	65	-0.529508	-1.63129	0.00245056	0.0422109	0.0364359
GOBP_MEMBRANE_LIPID_BIOSYNTHETIC_PROCESS	59	-0.54361	-1.63328	0.0029566	0.0475587	0.0410521
GOBP_LIPID_MODIFICATION	102	-0.508107	-1.63802	0.000651199	0.0175951	0.0151879
GOBP_TRANSMEMBRANE_RECEPTOR_PROTEIN_SERINE_THREONINE_KINASE_SIGNALING_PATHWAY	118	-0.498459	-1.63819	0.000264687	0.00916447	0.00791067
GOBP_CELLULAR_LIPID_CATABOLIC_PROCESS	104	-0.506222	-1.63828	0.000740181	0.0188883	0.0163042
GOBP_REGULATION_OF_LIPID_METABOLIC_PROCESS	153	-0.488874	-1.63908	8.43307e-05	0.00383102	0.0033069
GOBP_KIDNEY_MORPHOGENESIS	29	-0.60693	-1.63949	0.00621132	0.0731555	0.063147
GOBP_CYTOPLASMIC_TRANSLATION	53	-0.553942	-1.64147	0.00547194	0.0671562	0.0579684
GOBP_POLYSACCHARIDE_METABOLIC_PROCESS	35	-0.592352	-1.64196	0.00590224	0.0707215	0.061046
GOBP_INORGANIC_ION_IMPORT_ACROSS_PLASMA_MEMBRANE	25	-0.629169	-1.65241	0.00692784	0.0791151	0.0682913
GOMF_SODIUM_CHANNEL_ACTIVITY	13	-0.736304	-1.6535	0.0100787	0.102624	0.0885839
GOBP_REGULATION_OF_GLUCOSE_METABOLIC_PROCESS	44	-0.57597	-1.65587	0.00465836	0.0605586	0.0522735
GOBP_REGULATION_OF_LIPID_KINASE_ACTIVITY	22	-0.651208	-1.65918	0.00762792	0.0849968	0.0733683
GOCC_I_BAND	32	-0.606288	-1.6617	0.002847	0.0467044	0.0403147
GOBP_NEGATIVE_REGULATION_OF_ENDOTHELIAL_CELL_APOPTOTIC_PROCESS	11	-0.756807	-1.66195	0.00714636	0.0807187	0.0696754
GOBP_LIPID_CATABOLIC_PROCESS	145	-0.499045	-1.66296	0.000125008	0.00516782	0.0044608
GOBP_PHOSPHATIDYLETHANOLAMINE_METABOLIC_PROCESS	12	-0.750269	-1.66345	0.00659492	0.0763681	0.06592
GOBP_POLYSACCHARIDE_BIOSYNTHETIC_PROCESS	26	-0.628998	-1.66515	0.00828742	0.0899218	0.0776194
GOBP_CELLULAR_MODIFIED_AMINO_ACID_METABOLIC_PROCESS	95	-0.521658	-1.66761	0.000273067	0.00925296	0.00798705
GOBP_PHOSPHATIDYLCHOLINE_METABOLIC_PROCESS	38	-0.593247	-1.66794	0.00303144	0.0482	0.0416056
GOBP_SULFUR_COMPOUND_BIOSYNTHETIC_PROCESS	83	-0.529977	-1.66921	0.000734924	0.0188883	0.0163042
GOBP_REGULATION_OF_CELLULAR_CARBOHYDRATE_METABOLIC_PROCESS	51	-0.564525	-1.67035	0.0029547	0.0475587	0.0410521
GOBP_COLUMNAR_CUBOIDAL_EPITHELIAL_CELL_DIFFERENTIATION	24	-0.641338	-1.67051	0.00670734	0.0770226	0.066485
GOBP_NERVE_DEVELOPMENT	18	-0.681367	-1.67152	0.0109853	0.108644	0.0937799
GOBP_RENAL_TUBULE_DEVELOPMENT	27	-0.629585	-1.6716	0.00507088	0.0647007	0.0558489
GOBP_ESTABLISHMENT_OF_PROTEIN_LOCALIZATION_TO_ENDOPLASMIC_RETICULUM	62	-0.548288	-1.67612	0.00209393	0.0377628	0.0325964
GOBP_OLIGOSACCHARIDE_BIOSYNTHETIC_PROCESS	11	-0.764024	-1.6778	0.00566051	0.0684227	0.0590617
GOBP_REGULATION_OF_MITOTIC_SPINDLE_ASSEMBLY	14	-0.73639	-1.6818	0.00473897	0.0612215	0.0528457
GOBP_MONOCARBOXYLIC_ACID_METABOLIC_PROCESS	294	-0.485959	-1.68221	1.1804e-07	2.5683e-05	2.21692e-05
GOBP_RESPONSE_TO_BMP	42	-0.586656	-1.68389	0.00346918	0.0521512	0.0450163
GOBP_ROOF_OF_MOUTH_DEVELOPMENT	27	-0.634899	-1.68571	0.00456632	0.0603104	0.0520593
GOBP_EMBRYONIC_CAMERA_TYPE_EYE_DEVELOPMENT	14	-0.738473	-1.68655	0.0042459	0.0583734	0.0503873
GOBP_SMAD_PROTEIN_SIGNAL_TRANSDUCTION	20	-0.675507	-1.68774	0.00703705	0.0801409	0.0691767
GOBP_SINGLE_FERTILIZATION	41	-0.593888	-1.68783	0.00351276	0.0526151	0.0454167
GOBP_OLEFINIC_COMPOUND_METABOLIC_PROCESS	54	-0.569454	-1.69322	0.00128118	0.0284753	0.0245795
GOBP_RESPONSE_TO_MINERALOCORTICOID	14	-0.742639	-1.69607	0.00391719	0.0560334	0.0483674
GOBP_LENS_DEVELOPMENT_IN_CAMERA_TYPE_EYE	22	-0.665928	-1.69669	0.00461029	0.0604509	0.0521805
GOBP_FERTILIZATION	44	-0.590861	-1.69868	0.00194874	0.036126	0.0311836
GOBP_CRANIAL_NERVE_DEVELOPMENT	15	-0.733142	-1.69914	0.00506019	0.0647007	0.0558489
GOBP_REGULATION_OF_BMP_SIGNALING_PATHWAY	22	-0.667298	-1.70018	0.00435558	0.0593114	0.0511969
GOBP_NEGATIVE_REGULATION_OF_ERK1_AND_ERK2_CASCADE	25	-0.648674	-1.70364	0.00410104	0.0570346	0.0492316
GOBP_PHOSPHOLIPID_BIOSYNTHETIC_PROCESS	127	-0.515494	-1.70476	8.92427e-05	0.00396698	0.00342425
GOBP_TRANSLATIONAL_INITIATION	105	-0.527097	-1.70692	0.000236304	0.00849463	0.00733246
GOBP_LEUKOTRIENE_METABOLIC_PROCESS	13	-0.760636	-1.70815	0.00445431	0.0594502	0.0513167
GOBP_CARDIAC_CHAMBER_MORPHOGENESIS	38	-0.609128	-1.71258	0.00164858	0.0326943	0.0282213
GOBP_FLAVONOID_METABOLIC_PROCESS	10	-0.795243	-1.71358	0.00377159	0.0548495	0.0473455
GOBP_NEPHRON_MORPHOGENESIS	22	-0.673476	-1.71592	0.0032858	0.0508745	0.0439143
GOBP_NEURAL_TUBE_PATTERNING	10	-0.79713	-1.71764	0.00360144	0.0531728	0.0458981
GOBP_INTERMEDIATE_FILAMENT_BASED_PROCESS	25	-0.654178	-1.71809	0.00334626	0.0514254	0.0443898
GOBP_REGULATION_OF_OSTEOBLAST_DIFFERENTIATION	35	-0.621733	-1.72341	0.00189579	0.0355886	0.0307197
GOMF_SYNTAXIN_1_BINDING	11	-0.785363	-1.72466	0.00270313	0.0452849	0.0390894
GOBP_PHOSPHATIDIC_ACID_METABOLIC_PROCESS	24	-0.663417	-1.72803	0.00288555	0.0471497	0.040699
GOMF_AROMATASE_ACTIVITY	12	-0.780375	-1.7302	0.00239915	0.0416726	0.0359713
GOBP_CAMERA_TYPE_EYE_DEVELOPMENT	100	-0.537506	-1.73022	0.00010202	0.00434795	0.0037531
GOBP_PHOSPHATIDYLCHOLINE_ACYL_CHAIN_REMODELING	15	-0.750039	-1.7383	0.00246323	0.042253	0.0364723
GOMF_WW_DOMAIN_BINDING	11	-0.792035	-1.73931	0.00216534	0.0385438	0.0332706
GOBP_GLYCEROLIPID_BIOSYNTHETIC_PROCESS	116	-0.531851	-1.74235	6.34868e-05	0.00301672	0.002604
GOBP_KIDNEY_EPITHELIUM_DEVELOPMENT	37	-0.6233	-1.74593	0.00109199	0.0255043	0.0220151
GOMF_PHOSPHOLIPASE_A2_ACTIVITY	13	-0.77809	-1.74734	0.00221621	0.0388212	0.03351
GOBP_SODIUM_ION_TRANSMEMBRANE_TRANSPORT	56	-0.585729	-1.74796	0.000388858	0.0122713	0.0105924
GOBP_NUCLEAR_TRANSCRIBED_MRNA_CATABOLIC_PROCESS_NONSENSE_MEDIATED_DECAY	61	-0.575957	-1.74959	0.000720657	0.0187535	0.0161878
GOBP_POSITIVE_REGULATION_OF_GLUCOSE_METABOLIC_PROCESS	14	-0.76727	-1.75232	0.00173091	0.0335942	0.0289982
GOBP_POSITIVE_REGULATION_OF_CELLULAR_CARBOHYDRATE_METABOLIC_PROCESS	16	-0.739054	-1.75436	0.00227341	0.0396552	0.0342299
GOBP_COTRANSLATIONAL_PROTEIN_TARGETING_TO_MEMBRANE	57	-0.588399	-1.75635	0.000362595	0.0116706	0.0100739
GOBP_ICOSANOID_TRANSPORT	25	-0.670185	-1.76013	0.00189023	0.0355886	0.0307197
GOBP_MONOCARBOXYLIC_ACID_CATABOLIC_PROCESS	67	-0.56943	-1.76085	0.000298733	0.00987968	0.00852803
GOCC_CYTOSOLIC_RIBOSOME	51	-0.596175	-1.764	0.000575101	0.0165102	0.0142514
GOMF_SODIUM_ION_TRANSMEMBRANE_TRANSPORTER_ACTIVITY	48	-0.603307	-1.76535	0.000710923	0.0187267	0.0161647
GOBP_MESONEPHRIC_TUBULE_MORPHOGENESIS	19	-0.709467	-1.76567	0.00334134	0.0514254	0.0443898
GOBP_NEURAL_CREST_CELL_MIGRATION	19	-0.710739	-1.76883	0.00323932	0.0503433	0.0434558
GOBP_NEGATIVE_REGULATION_OF_BMP_SIGNALING_PATHWAY	12	-0.799196	-1.77193	0.00119368	0.0268189	0.0231497
GOBP_C21_STEROID_HORMONE_METABOLIC_PROCESS	18	-0.722954	-1.77354	0.00323735	0.0503433	0.0434558
GOBP_PHOSPHATIDYLGLYCEROL_ACYL_CHAIN_REMODELING	11	-0.80979	-1.7783	0.00133084	0.0293844	0.0253643
GOMF_OXIDOREDUCTASE_ACTIVITY_ACTING_ON_PAIRED_DONORS_WITH_INCORPORATION_OR_REDUCTION_OF_MOLECULAR_OXYGEN	56	-0.600397	-1.79173	0.000196218	0.00724254	0.00625168
GOBP_ARACHIDONIC_ACID_METABOLIC_PROCESS	27	-0.675361	-1.79314	0.00115537	0.0262434	0.022653
GOBP_LIPID_OXIDATION	56	-0.601256	-1.79429	0.000179752	0.00694482	0.00599469
GOBP_MESONEPHROS_DEVELOPMENT	27	-0.680413	-1.80655	0.000905562	0.0221515	0.0191209
GOMF_OXIDOREDUCTASE_ACTIVITY_ACTING_ON_PAIRED_DONORS_WITH_INCORPORATION_OR_REDUCTION_OF_MOLECULAR_OXYGEN_REDUCED_FLAVIN_OR_FLAVOPROTEIN_AS_ONE_DONOR_AND_INCORPORATION_OF_ONE_ATOM_OF_OXYGEN	15	-0.78187	-1.81207	0.000643458	0.0175004	0.0151061
GOMF_TRANSMEMBRANE_RECEPTOR_PROTEIN_PHOSPHATASE_ACTIVITY	11	-0.826321	-1.8146	0.000711198	0.0187267	0.0161647
GOBP_FATTY_ACID_BETA_OXIDATION	39	-0.644199	-1.82312	0.000608503	0.0171126	0.0147714
GOBP_PHOSPHATIDYLGLYCEROL_METABOLIC_PROCESS	20	-0.731415	-1.82743	0.00116205	0.0262509	0.0226595
GOBP_FATTY_ACID_METABOLIC_PROCESS	178	-0.540628	-1.82816	8.24705e-08	2.13083e-05	1.83931e-05
GOBP_UNSATURATED_FATTY_ACID_METABOLIC_PROCESS	57	-0.612907	-1.8295	9.52415e-05	0.00414451	0.00357749
GOBP_FATTY_ACID_CATABOLIC_PROCESS	53	-0.626661	-1.85696	0.000129658	0.00525496	0.00453602
GOBP_NEGATIVE_REGULATION_OF_OSTEOBLAST_DIFFERENTIATION	15	-0.803906	-1.86314	0.000196113	0.00724254	0.00625168
GOBP_ICOSANOID_METABOLIC_PROCESS	56	-0.625508	-1.86667	4.11008e-05	0.00215077	0.00185652
GOCC_CYTOSOLIC_LARGE_RIBOSOMAL_SUBUNIT	29	-0.692946	-1.87184	0.000228772	0.00829599	0.007161
GOBP_RESPONSE_TO_ELECTRICAL_STIMULUS	13	-0.83644	-1.87838	0.000142644	0.00572514	0.00494187
GOBP_FATTY_ACID_DERIVATIVE_BIOSYNTHETIC_PROCESS	26	-0.712902	-1.88727	0.000258807	0.00906701	0.00782653
GOBP_FATTY_ACID_DERIVATIVE_METABOLIC_PROCESS	33	-0.695201	-1.91313	4.76811e-05	0.00240382	0.00207495
GOBP_LONG_CHAIN_FATTY_ACID_TRANSPORT	27	-0.720902	-1.91406	0.000146918	0.00583998	0.005041
GOBP_PHOSPHATIDYLETHANOLAMINE_ACYL_CHAIN_REMODELING	10	-0.888662	-1.91488	5.20527e-05	0.00257954	0.00222663
GOMF_PHOSPHOLIPASE_A2_ACTIVITY_CONSUMING_1_2_DIPALMITOYLPHOSPHATIDYLCHOLINE	11	-0.872074	-1.91508	5.39386e-05	0.00262332	0.00226442
GOBP_LONG_CHAIN_FATTY_ACID_METABOLIC_PROCESS	57	-0.641758	-1.91562	2.01847e-05	0.00112761	0.000973342
GOBP_PHOSPHATIDYLSERINE_METABOLIC_PROCESS	15	-0.833874	-1.9326	3.24123e-05	0.00171785	0.00148283
GOBP_ARACHIDONIC_ACID_SECRETION	11	-0.89036	-1.95523	1.61297e-05	0.000980591	0.000846435
GOBP_PRI_MIRNA_TRANSCRIPTION_BY_RNA_POLYMERASE_II	21	-0.800486	-2.00562	5.63015e-06	0.000395398	0.000341303
GOMF_MONOOXYGENASE_ACTIVITY	33	-0.729449	-2.00738	4.28094e-06	0.000321771	0.000277749
GOBP_POSITIVE_REGULATION_OF_PRI_MIRNA_TRANSCRIPTION_BY_RNA_POLYMERASE_II	18	-0.845887	-2.07511	2.62431e-06	0.000212723	0.00018362
