# Supplementary material for: Construction and validation of a metabolism-associated gene signature for predicting the prognosis, immune landscape, and drug sensitivity in bladder cancer
Source: BMC Med Genomics. 2023 Oct 26;16:264. doi: 10.1186/s12920-023-01678-6 (PMC10601123; doi:10.1186/s12920-023-01678-6)
Supplement: Supplementary file 3 — Additional file 3: Supplementary Table S2. Drug sensitivity analysis of metabolism-associated model genes based on the CellMiner database. [file 12920_2023_1678_MOESM3_ESM.xlsx]

## Sheet: drugCor
Supplementary Table S2, Drug sensitivity analysis of metabolism-associated model genes based on the CellMiner database.
Gene	Drug	cor	pvalue
TSPAN7	Nelarabine	0.807481	6.49113e-15
PLOD1	Amonafide	-0.553576	4.48109e-06
TSPAN7	Chelerythrine	0.549451	5.45364e-06
PDGFRA	Allopurinol	-0.535793	1.02609e-05
PLOD1	Dexrazoxane	-0.521261	1.95175e-05
PLOD1	Palbociclib	-0.512806	2.79951e-05
TSPAN7	XK-469	0.50928	3.2448e-05
TSPAN7	Pipobroman	0.489019	7.34914e-05
TSPAN7	Cytarabine	0.472965	0.000135562
PLOD1	Pyrazoloacridine	-0.469955	0.000151541
SERPINB7	Rebimastat	0.45541	0.00025599
TSPAN7	Asparaginase	0.448736	0.000323107
TSPAN7	PX-316	0.446277	0.000351626
TSPAN7	Fludarabine	0.442135	0.000404893
SERPINB7	Simvastatin	0.440219	0.000431929
PLOD1	Oxaliplatin	-0.439818	0.000437798
TSPAN7	Dexamethasone Decadron	0.431909	0.000569246
EGR1	AFP464	-0.428797	0.000630104
EGR1	Palbociclib	-0.426299	0.000683142
ATP6V1B1	Ixazomib citrate	-0.422483	0.000772024
PLOD1	Chelerythrine	-0.421442	0.000798028
EGR1	Wortmannin	-0.420795	0.000814567
PLOD1	Nelarabine	-0.4185	0.000875816
PLOD1	By-Product of CUDC-305	-0.413913	0.00101082
SERPINB7	Mithramycin	-0.398189	0.00162777
TSPAN7	Thiotepa	0.395611	0.00175619
HSD17B1	Eribulin mesilate	-0.394241	0.00182808
TSPAN7	Bendamustine	0.394138	0.00183359
HSD17B1	AP-26113	-0.393654	0.00185969
EGR1	Imexon	-0.391967	0.00195319
TSPAN7	Chlorambucil	0.388392	0.00216547
EGR1	Dexrazoxane	-0.387658	0.00221149
EGR1	Valrubicin	-0.386548	0.0022828
PLOD1	Ifosfamide	-0.383187	0.0025113
TSPAN7	Fluphenazine	0.381839	0.00260854
PDGFRA	Elliptinium Acetate	0.38146	0.00263645
TSPAN7	Triethylenemelamine	0.37977	0.00276431
ATP6V1B1	3-Bromopyruvate (acid)	-0.374075	0.00323663
TSPAN7	Decitabine	0.373463	0.00329139
PLOD1	Hydroxyurea	-0.371193	0.00350182
PYCR1	Chelerythrine	-0.37119	0.00350213
SERPINB7	Homoharringtonine	-0.370202	0.00359745
HSD17B1	Vorinostat	0.367631	0.00385619
EGR1	Calusterone	-0.367147	0.00390675
ATP6V1B1	Fostamatinib	-0.366963	0.00392603
SERPINB7	Triciribine phosphate	0.364404	0.00420427
TSPAN7	Uracil mustard	0.364237	0.00422294
TSPAN7	Melphalan	0.357164	0.00508763
PDGFRA	okadaic acid	0.356394	0.00519059
TSPAN7	Ifosfamide	0.35076	0.00600135
TSPAN7	Raltitrexed	0.35027	0.00607675
PLOD1	Nitrogen mustard	-0.350215	0.00608536
AHCY	XL-147	0.349891	0.00613577
ATP6V1B1	Allopurinol	-0.347217	0.00656619
EGR1	Hydroxyurea	-0.347167	0.00657447
PLOD1	8-Chloro-adenosine	-0.34466	0.00700223
EGR1	Raloxifene	-0.344081	0.00710439
SERPINB7	Dolastatin 10	-0.343786	0.00715711
PLOD1	Dexamethasone Decadron	-0.343535	0.00720203
SERPINB7	Depsipeptide	-0.342926	0.0073122
TSPAN7	LMP-400	0.342868	0.00732275
PLOD1	Asparaginase	-0.341841	0.00751213
EGR1	Etoposide	-0.340464	0.00777284
PLOD1	LMP776	-0.339132	0.00803245
TSPAN7	Idarubicin	0.338071	0.00824469
ATP6V1B1	Fludarabine	-0.337717	0.00831663
TSPAN7	Dasatinib	-0.336556	0.00855606
SCD	Salinomycin	0.33635	0.00859936
TSPAN7	Vorinostat	0.335507	0.0087778
PLOD1	Abiraterone	0.335093	0.0088666
EGR1	Oxaliplatin	-0.3342	0.00906084
EGR1	Teniposide	-0.33018	0.00998167
TSPAN7	Itraconazole	-0.330115	0.00999738
SERPINB7	Bortezomib	-0.328079	0.0104946
PYCR1	Fluorouracil	0.326529	0.0108876
PLOD1	Batracylin	-0.325976	0.0110306
TSPAN7	Batracylin	0.325889	0.0110533
TSPAN7	Etoposide	0.325629	0.0111215
EGR1	Epirubicin	-0.325361	0.0111918
SERPINB7	geldanamycin analog	-0.325225	0.0112279
PYCR1	Seliciclib	0.324606	0.0113926
TSPAN7	Cladribine	0.324306	0.0114731
ATP6V1B1	6-Mercaptopurine	-0.322696	0.011914
EGR1	Idarubicin	-0.321669	0.012203
PDGFRA	Mitoxantrone	0.321055	0.0123785
ATP6V1B1	Obatoclax	-0.320703	0.0124801
TSPAN7	Dexrazoxane	0.320573	0.0125177
EGR1	LDK-378	-0.32034	0.0125857
PLOD1	Idarubicin	-0.320028	0.0126769
EGR1	Nitrogen mustard	-0.319022	0.0129755
SERPINB7	Actinomycin D	-0.318939	0.0130004
TSPAN7	Acrichine	0.318934	0.0130018
PLOD1	Belinostat	-0.31848	0.0131388
EGR1	Doxorubicin	-0.316989	0.0135969
PYCR1	Depsipeptide	-0.316464	0.0137617
HSD17B1	Depsipeptide	-0.316059	0.0138898
TSPAN7	Amonafide	0.315854	0.013955
SERPINB7	Nilotinib	-0.31355	0.0147068
PYCR1	Pentostatin	0.312251	0.0151457
TSPAN7	Fenretinide	0.31095	0.0155965
TSPAN7	Hydroxyurea	0.310185	0.015867
PYCR1	SR16157	0.308683	0.0164096
HSD17B1	Cladribine	0.307917	0.0166924
PLOD1	Zoledronate	0.306352	0.0172833
PLOD1	okadaic acid	0.303619	0.0183581
ATP6V1B1	Dacarbazine	-0.303364	0.0184612
AHCY	Dabrafenib	0.303075	0.0185787
SERPINB7	Dasatinib	0.303067	0.0185819
PLOD1	Fluphenazine	-0.30176	0.0191212
AHCY	Fludarabine	0.300488	0.0196585
TSPAN7	LY-294002	-0.300283	0.0197466
PLOD1	Valrubicin	-0.299725	0.019987
EGR1	Entinostat	-0.299539	0.0200679
PYCR1	PD-98059	-0.299303	0.020171
PDGFRA	6-Mercaptopurine	-0.299029	0.020291
ATP6V1B1	Sunitinib	-0.298686	0.0204421
ATP6V1B1	Parthenolide	-0.298575	0.0204913
SCD	Panobinostat	-0.298463	0.020541
PLOD1	Cyclophosphamide	-0.298193	0.0206609
SERPINB7	Carfilzomib	-0.297202	0.0211069
SCD	SR16157	0.296665	0.0213523
AHCY	5-fluoro deoxy uridine 10mer	0.295348	0.0219636
SERPINB7	Tanespimycin	-0.295319	0.0219771
PDGFRA	3-Bromopyruvate (acid)	-0.295078	0.0220907
SERPINB7	AFP464	-0.294858	0.0221946
PYCR1	Vismodegib	0.294769	0.022237
HSD17B1	Carfilzomib	-0.294576	0.0223288
EGR1	Bendamustine	-0.294298	0.0224617
EGR1	Fluphenazine	-0.293977	0.0226156
PYCR1	Floxuridine	0.293903	0.022651
EGR1	Dromostanolone Propionate	-0.293866	0.0226692
PLOD1	Cytarabine	-0.293508	0.0228424
TSPAN7	Irinotecan	0.293219	0.0229833
TSPAN7	Cyclophosphamide	0.293206	0.0229897
TSPAN7	Clofarabine	0.292365	0.0234033
AHCY	Acrichine	0.291936	0.0236167
PLOD1	Everolimus	0.291868	0.0236507
ATP6V1B1	Irofulven	0.290899	0.0241396
AHCY	Cladribine	0.289988	0.024607
SERPINB7	Vinorelbine	-0.289685	0.0247642
PLOD1	Bendamustine	-0.289369	0.0249289
PLOD1	3-Bromopyruvate (acid)	-0.289149	0.0250439
PYCR1	5-fluoro deoxy uridine 10mer	0.288274	0.0255069
SCD	Abiraterone	0.287298	0.0260318
PYCR1	Itraconazole	0.286387	0.0265293
TSPAN7	Elliptinium Acetate	0.286125	0.026674
PDGFRA	8-Chloro-adenosine	-0.286097	0.02669
PLOD1	Imexon	-0.285072	0.0272627
PYCR1	Axitinib	0.284678	0.0274853
PYCR1	Tegafur	0.284354	0.0276696
EGR1	Ifosfamide	-0.283969	0.0278905
ATP6V1B1	Elesclomol	0.283546	0.0281345
ATP6V1B1	Vismodegib	-0.283045	0.0284255
EGR1	Bortezomib	-0.282739	0.028605
SERPINB7	Doxorubicin	-0.282499	0.0287457
PLOD1	Dimethylaminoparthenolide	-0.280492	0.0299495
EGR1	Daunorubicin	-0.280489	0.029951
SCD	AZD-9291	-0.280224	0.030113
EGR1	ABT-199	-0.279311	0.0306769
AHCY	Vemurafenib	0.278589	0.0311295
AHCY	Seliciclib	0.278414	0.0312394
TSPAN7	Cisplatin	0.278021	0.0314889
TSPAN7	Teniposide	0.277763	0.0316532
AHCY	Vorinostat	0.277701	0.031693
PYCR1	(+)-JQ1	0.2775	0.0318214
PDGFRA	Parthenolide	-0.277055	0.0321082
HSD17B1	Docetaxel	-0.275791	0.0329342
PLOD1	Simvastatin	0.275769	0.0329488
TSPAN7	Sonidegib	-0.275272	0.0332786
PYCR1	Bleomycin	0.275145	0.033363
PLOD1	Pipobroman	-0.275136	0.0333693
SERPINB7	Procarbazine	0.273495	0.0344796
HSD17B1	Fludarabine	0.273282	0.0346263
TSPAN7	Digoxin	0.27302	0.0348068
SCD	Dabrafenib	0.272486	0.0351782
AHCY	Hypothemycin	0.271114	0.0361462
HSD17B1	Sunitinib	-0.270979	0.0362423
TSPAN7	Simvastatin	-0.26966	0.037196
SCD	Pimozide	0.269642	0.0372091
HSD17B1	Palbociclib	-0.268689	0.0379108
EGR1	Belinostat	-0.268179	0.038291
SERPINB7	Hydrastinine HCl	-0.267834	0.0385501
PLOD1	Cabozantinib	0.267724	0.038633
PDGFRA	Hypothemycin	-0.267617	0.0387137
EGR1	Bosutinib	0.266863	0.0392866
PDGFRA	Mitomycin	0.266494	0.03957
ATP6V1B1	kahalide f	0.266114	0.0398625
TSPAN7	5-fluoro deoxy uridine 10mer	0.265982	0.0399651
ATP6V1B1	Dimethylaminoparthenolide	-0.265382	0.0404328
TSPAN7	Oxaliplatin	0.264757	0.0409241
PLOD1	Decitabine	-0.26441	0.0411995
SERPINB7	Alvespimycin	-0.26362	0.0418314
ATP6V1B1	AFP464	0.262956	0.0423695
HSD17B1	5-fluoro deoxy uridine 10mer	0.262753	0.0425344
EGR1	Isotretinoin	-0.262059	0.0431044
PDGFRA	Lapatinib	-0.261575	0.0435054
PLOD1	LDK-378	-0.261365	0.04368
EGR1	Aminoflavone	-0.260696	0.044241
PDGFRA	By-Product of CUDC-305	-0.260497	0.0444089
EGR1	Cytarabine	-0.259627	0.0451502
SCD	Perifosine	-0.259397	0.0453476
SERPINB7	Idarubicin	-0.259047	0.0456501
EGR1	Panobinostat	-0.258066	0.0465052
EGR1	Elesclomol	-0.257823	0.0467189
AHCY	AT-13387	0.257655	0.0468672
TSPAN7	Abiraterone	-0.257257	0.0472201
TSPAN7	Gemcitabine	0.25609	0.0482676
PLOD1	Methotrexate	-0.255788	0.0485419
SERPINB7	Buthionine sulphoximine	0.255372	0.0489215
SCD	Nandrolone phenpropionate	0.254979	0.0492825
EGR1	Amonafide	-0.254931	0.049326
EGR1	PX-316	-0.254926	0.049331
